# Supplementary material for: Gut Microbiota Analysis in Silkworms (Bombyx mori) Provides Insights into Identifying Key Bacterials for Inclusion in Artificial Diet Formulations
Source: Animals (Basel). 2024 Apr 23;14(9):1261. doi: 10.3390/ani14091261 (PMC11083763; doi:10.3390/ani14091261)
Supplement: Supplementary file 1 [file animals-14-01261-s001.zip]

Archive with 7 entries (7 files):
- Supplement Figure S1.jpg
- Supplement file S1.xlsx
- Supplement file S2.xlsx
- Supplement file S3.xlsx
- Supplement file S4.xlsx
- Supplement file S5.xlsx
- Supplement file S6.xlsx
