# Supplementary material for: Gut Microbiota Analysis in Silkworms (Bombyx mori) Provides Insights into Identifying Key Bacterials for Inclusion in Artificial Diet Formulations
Source: Animals (Basel). 2024 Apr 23;14(9):1261. doi: 10.3390/ani14091261 (PMC11083763; doi:10.3390/ani14091261)
Supplement: Supplementary file 1 [file animals-14-01261-s001.zip › Supplement file S1.xlsx]

## Sheet: index
Sample	Chao1	Simpson	Shannon	Pielou_e	Observed_species	Faith_pd	Goods_coverage
SL10	752.688	0.968695	7.03283	0.749461	668.1	88.4356	0.995323
SL1	342.109	0.576777	3.00012	0.362608	309.5	43.2258	0.998273
SL2	2292.9	0.974422	8.04097	0.727678	2120.5	122.91	0.984755
SL3	181.71	0.580859	2.89519	0.387831	176.7	44.5354	0.99959
SL4	1336.18	0.861518	5.61495	0.552431	1147.4	63.9123	0.988202
SL5	311.178	0.66513	3.63773	0.446815	282.4	54.496	0.998511
SL6	2578.81	0.979992	8.44645	0.745719	2568.3	163.429	0.994515
SL7	325.552	0.734706	3.78296	0.461806	292.4	33.84	0.998309
SL8	764.783	0.937836	5.92352	0.634089	648.9	71.0684	0.994141
SL9	866.265	0.744756	4.0014	0.421942	715.8	46.2616	0.992367
SY10	63.5149	0.0367073	0.224635	0.0380479	59.9	13.851	0.999685
SY1	435.509	0.76881	4.17443	0.48462	391.8	37.8744	0.997274
SY2	209.255	0.346568	1.60135	0.213961	179.1	24.0868	0.998379
SY3	133.027	0.080298	0.469655	0.06981	106	23.2781	0.998836
SY4	221.924	0.488165	2.04021	0.266239	202.7	23.4339	0.99877
SY5	194.108	0.314204	1.40266	0.188695	172.9	48.7514	0.998752
SY6	344.235	0.749672	4.22151	0.503618	333.7	34.1421	0.999235
SY7	166.29	0.318821	1.41076	0.198371	138.4	22.1946	0.998672
SY8	1994.83	0.95844	7.74396	0.711369	1892.4	76.159	0.987474
SY9	123.581	0.0781743	0.444371	0.0677795	94.2	14.6208	0.99891
ZS10	303.115	0.922151	5.30445	0.645683	297.2	30.3708	0.999535
ZS1	414.501	0.949023	5.73039	0.66353	397.9	33.7489	0.998774
ZS2	354.864	0.961451	5.86666	0.698948	336.3	33.9928	0.999067
ZS3	311.776	0.959128	5.86676	0.713801	298	36.8938	0.999264
ZS4	601.876	0.956609	6.03284	0.661898	554.3	60.9736	0.997237
ZS5	346.153	0.884684	4.62359	0.557424	314	37.8819	0.998328
ZS6	327.427	0.957038	5.75615	0.693891	314.2	39.2411	0.999202
ZS7	424.032	0.963258	6.02649	0.695877	404.6	35.4721	0.99884
ZS8	358.071	0.921161	4.97335	0.593916	331.8	36.4846	0.998503
ZS9	367.941	0.947823	5.62307	0.664811	351.7	38.7245	0.99895
