# Supplementary material for: Gut Microbiota Analysis in Silkworms (Bombyx mori) Provides Insights into Identifying Key Bacterials for Inclusion in Artificial Diet Formulations
Source: Animals (Basel). 2024 Apr 23;14(9):1261. doi: 10.3390/ani14091261 (PMC11083763; doi:10.3390/ani14091261)
Supplement: Supplementary file 1 [file animals-14-01261-s001.zip › Supplement file S2.xlsx]

## Sheet: bray_curtis_distance
	SY1	SY2	SY3	SY4	SY5	SY6	SY7	SY8	SY9	SY10	ZS1	ZS2	ZS3	ZS4	ZS5	ZS6	ZS7	ZS8	ZS9	ZS10	SL1	SL2	SL3	SL4	SL5	SL6	SL7	SL8	SL9	SL10
SY1	0	0.930106	0.979105	0.937571	0.950159	0.263293	0.951001	0.99645	0.986094	0.990705	0.776961	0.787719	0.783511	0.791196	0.750686	0.725985	0.748966	0.798734	0.656274	0.823727	0.967724	0.983606	0.97819	0.977495	0.975885	0.965602	0.966773	0.967431	0.974055	0.975958
SY2	0.930106	0	0.176712	0.156183	0.105317	0.925458	0.085593	0.997548	0.189227	0.190288	0.98807	0.923958	0.972481	0.927581	0.691404	0.973689	0.977678	0.982325	0.984155	0.973433	0.986058	0.989534	0.986607	0.993669	0.986863	0.991108	0.98496	0.990815	0.984374	0.993413
SY3	0.979105	0.176712	0	0.274051	0.15095	0.977202	0.154206	0.997219	0.021444	0.0315439	0.993816	0.931862	0.983423	0.932521	0.701248	0.984667	0.987119	0.991803	0.990632	0.988802	0.9914	0.995389	0.992242	0.996597	0.995755	0.99506	0.992132	0.994548	0.993742	0.996084
SY4	0.937571	0.156183	0.274051	0	0.167161	0.932009	0.197607	0.997768	0.284554	0.282029	0.985033	0.923007	0.972847	0.924836	0.691697	0.973579	0.972445	0.986533	0.983899	0.972481	0.981666	0.974677	0.971896	0.976763	0.975885	0.974714	0.970469	0.974457	0.973177	0.97669
SY5	0.950159	0.105317	0.15095	0.167161	0	0.947049	0.100706	0.997914	0.155451	0.16427	0.979983	0.919091	0.972225	0.92125	0.689831	0.968822	0.972664	0.980752	0.978702	0.975519	0.986021	0.989717	0.985802	0.991327	0.991547	0.992132	0.986168	0.987814	0.98807	0.991327
SY6	0.263293	0.925458	0.977202	0.932009	0.947049	0	0.950086	0.995682	0.983423	0.988217	0.75892	0.758115	0.740001	0.77385	0.717971	0.717532	0.730852	0.763494	0.637465	0.78728	0.96004	0.973213	0.97003	0.96659	0.973104	0.977531	0.963735	0.964175	0.966004	0.965272
SY7	0.951001	0.085593	0.154206	0.197607	0.100706	0.950086	0	0.998134	0.157097	0.16577	0.972115	0.907637	0.960222	0.909906	0.676986	0.958539	0.963223	0.967834	0.968273	0.966443	0.989681	0.993742	0.990083	0.997585	0.993999	0.995901	0.991474	0.994145	0.991437	0.997365
SY8	0.99645	0.997548	0.997219	0.997768	0.997914	0.995682	0.998134	0	0.999012	0.999854	0.996011	0.998097	0.992059	0.997438	0.994767	0.994218	0.992023	0.996963	0.997548	0.996377	0.954111	0.997219	0.99689	0.996158	0.991327	0.997182	0.985582	0.984631	0.983569	0.814579
SY9	0.986094	0.189227	0.021444	0.284554	0.155451	0.983423	0.157097	0.999012	0	0.0324587	0.987156	0.928276	0.983569	0.929154	0.698869	0.983203	0.985655	0.986899	0.985802	0.984923	0.994328	0.998353	0.994621	0.998353	0.998683	0.998792	0.997804	0.99689	0.99817	0.999158
SY10	0.990705	0.190288	0.0315439	0.282029	0.16427	0.988217	0.16577	0.999854	0.0324587	0	0.995901	0.935302	0.989607	0.935522	0.705163	0.988034	0.992352	0.993377	0.993669	0.993816	0.991693	0.99689	0.993742	0.99667	0.998609	0.99817	0.995938	0.996597	0.99645	0.998463
ZS1	0.776961	0.98807	0.993816	0.985033	0.979983	0.75892	0.972115	0.996011	0.987156	0.995901	0	0.403594	0.509789	0.461595	0.66158	0.361035	0.361474	0.534234	0.473268	0.642917	0.954807	0.981813	0.977824	0.974238	0.985911	0.988693	0.950123	0.949537	0.963516	0.951989
ZS2	0.787719	0.923958	0.931862	0.923007	0.919091	0.758115	0.907637	0.998097	0.928276	0.935302	0.403594	0	0.567497	0.480514	0.648443	0.480587	0.471475	0.615216	0.541223	0.685183	0.965785	0.979654	0.981118	0.974823	0.984228	0.984191	0.980678	0.979544	0.978153	0.981264
ZS3	0.783511	0.972481	0.983423	0.972847	0.972225	0.740001	0.960222	0.992059	0.983569	0.989607	0.509789	0.567497	0	0.495407	0.608922	0.478757	0.522853	0.483002	0.540125	0.629597	0.951586	0.97464	0.964504	0.972189	0.961247	0.982581	0.948659	0.934936	0.892012	0.956636
ZS4	0.791196	0.927581	0.932521	0.924836	0.92125	0.77385	0.909906	0.997438	0.929154	0.935522	0.461595	0.480514	0.495407	0	0.612581	0.421707	0.431222	0.58444	0.46207	0.702748	0.98152	0.983606	0.985875	0.98851	0.986899	0.98668	0.988729	0.985545	0.987046	0.987119
ZS5	0.750686	0.691404	0.701248	0.691697	0.689831	0.717971	0.676986	0.994767	0.698869	0.705163	0.66158	0.648443	0.608922	0.612581	0	0.595418	0.613606	0.652944	0.600285	0.56296	0.962857	0.977385	0.971127	0.975811	0.969737	0.979398	0.96476	0.956746	0.961101	0.961211
ZS6	0.725985	0.973689	0.984667	0.973579	0.968822	0.717532	0.958539	0.994218	0.983203	0.988034	0.361035	0.480587	0.478757	0.421707	0.595418	0	0.361071	0.568815	0.398397	0.642112	0.940718	0.977129	0.959893	0.966553	0.966004	0.980569	0.937351	0.93307	0.950525	0.937644
ZS7	0.748966	0.977678	0.987119	0.972445	0.972664	0.730852	0.963223	0.992023	0.985655	0.992352	0.361474	0.471475	0.522853	0.431222	0.613606	0.361071	0	0.549274	0.464376	0.63322	0.969298	0.972811	0.975116	0.974311	0.974275	0.975555	0.967907	0.957917	0.968749	0.960076
ZS8	0.798734	0.982325	0.991803	0.986533	0.980752	0.763494	0.967834	0.996963	0.986899	0.993377	0.534234	0.615216	0.483002	0.58444	0.652944	0.568815	0.549274	0	0.602481	0.679621	0.981301	0.982289	0.984667	0.984923	0.983057	0.983679	0.984228	0.979617	0.784499	0.981959
ZS9	0.656274	0.984155	0.990632	0.983899	0.978702	0.637465	0.968273	0.997548	0.985802	0.993669	0.473268	0.541223	0.540125	0.46207	0.600285	0.398397	0.464376	0.602481	0	0.689062	0.973177	0.983569	0.981081	0.979215	0.985106	0.986936	0.973579	0.971969	0.97808	0.977678
ZS10	0.823727	0.973433	0.988802	0.972481	0.975519	0.78728	0.966443	0.996377	0.984923	0.993816	0.642917	0.685183	0.629597	0.702748	0.56296	0.642112	0.63322	0.679621	0.689062	0	0.952648	0.947744	0.965199	0.966773	0.957441	0.954733	0.945951	0.934863	0.952135	0.930691
SL1	0.967724	0.986058	0.9914	0.981666	0.986021	0.96004	0.989681	0.954111	0.994328	0.991693	0.954807	0.965785	0.951586	0.98152	0.962857	0.940718	0.969298	0.981301	0.973177	0.952648	0	0.97336	0.192447	0.533977	0.272588	0.976763	0.336444	0.878618	0.715776	0.745636
SL2	0.983606	0.989534	0.995389	0.974677	0.989717	0.973213	0.993742	0.997219	0.998353	0.99689	0.981813	0.979654	0.97464	0.983606	0.977385	0.977129	0.972811	0.982289	0.983569	0.947744	0.97336	0	0.94156	0.956966	0.912321	0.671497	0.906795	0.850258	0.955319	0.87419
SL3	0.97819	0.986607	0.992242	0.971896	0.985802	0.97003	0.990083	0.99689	0.994621	0.993742	0.977824	0.981118	0.964504	0.985875	0.971127	0.959893	0.975116	0.984667	0.981081	0.965199	0.192447	0.94156	0	0.531013	0.245911	0.954258	0.324185	0.865078	0.713653	0.757602
SL4	0.977495	0.993669	0.996597	0.976763	0.991327	0.96659	0.997585	0.996158	0.998353	0.99667	0.974238	0.974823	0.972189	0.98851	0.975811	0.966553	0.974311	0.984923	0.979215	0.966773	0.533977	0.956966	0.531013	0	0.526329	0.958356	0.514253	0.888279	0.713068	0.766604
SL5	0.975885	0.986863	0.995755	0.975885	0.991547	0.973104	0.993999	0.991327	0.998683	0.998609	0.985911	0.984228	0.961247	0.986899	0.969737	0.966004	0.974275	0.983057	0.985106	0.957441	0.272588	0.912321	0.245911	0.526329	0	0.921579	0.302412	0.853844	0.707542	0.725912
SL6	0.965602	0.991108	0.99506	0.974714	0.992132	0.977531	0.995901	0.997182	0.998792	0.99817	0.988693	0.984191	0.982581	0.98668	0.979398	0.980569	0.975555	0.983679	0.986936	0.954733	0.976763	0.671497	0.954258	0.958356	0.921579	0	0.906539	0.865335	0.951367	0.891206
SL7	0.966773	0.98496	0.992132	0.970469	0.986168	0.963735	0.991474	0.985582	0.997804	0.995938	0.950123	0.980678	0.948659	0.988729	0.96476	0.937351	0.967907	0.984228	0.973579	0.945951	0.336444	0.906795	0.324185	0.514253	0.302412	0.906539	0	0.7138	0.684671	0.609397
SL8	0.967431	0.990815	0.994548	0.974457	0.987814	0.964175	0.994145	0.984631	0.99689	0.996597	0.949537	0.979544	0.934936	0.985545	0.956746	0.93307	0.957917	0.979617	0.971969	0.934863	0.878618	0.850258	0.865078	0.888279	0.853844	0.865335	0.7138	0	0.8526	0.699016
SL9	0.974055	0.984374	0.993742	0.973177	0.98807	0.966004	0.991437	0.983569	0.99817	0.99645	0.963516	0.978153	0.892012	0.987046	0.961101	0.950525	0.968749	0.784499	0.97808	0.952135	0.715776	0.955319	0.713653	0.713068	0.707542	0.951367	0.684671	0.8526	0	0.750467
SL10	0.975958	0.993413	0.996084	0.97669	0.991327	0.965272	0.997365	0.814579	0.999158	0.998463	0.951989	0.981264	0.956636	0.987119	0.961211	0.937644	0.960076	0.981959	0.977678	0.930691	0.745636	0.87419	0.757602	0.766604	0.725912	0.891206	0.609397	0.699016	0.750467	0
