# Supplementary material for: Gut Microbiota Analysis in Silkworms (Bombyx mori) Provides Insights into Identifying Key Bacterials for Inclusion in Artificial Diet Formulations
Source: Animals (Basel). 2024 Apr 23;14(9):1261. doi: 10.3390/ani14091261 (PMC11083763; doi:10.3390/ani14091261)
Supplement: Supplementary file 1 [file animals-14-01261-s001.zip › Supplement file S4.xlsx]

## Sheet: lefse_results
Taxa	Abundace	Group	LDA_score	Pvalue
Bacteria.Firmicutes.Bacilli.Bacillales.Planococcaceae.Paenisporosarcina	0.978583			-
Bacteria.Proteobacteria.Betaproteobacteria.Neisseriales.Neisseriaceae.Eikenella	0.473028			-
Bacteria.Firmicutes.Bacilli.Lactobacillales.Streptococcaceae	3.55344	C	3.74211	0.00146371
Bacteria.Firmicutes.Clostridia.Clostridiales.Eubacteriaceae	2.43375			-
Bacteria.Actinobacteria.Thermoleophilia.Solirubrobacterales.Patulibacteraceae	4.07467			-
Bacteria.Bacteroidetes.Flavobacteriia.Flavobacteriales._Weeksellaceae_.Elizabethkingia	2.52515			-
Bacteria.Proteobacteria.Alphaproteobacteria.Rhodospirillales.Rhodospirillaceae.Tistrella	0.677553			-
Bacteria.Actinobacteria.Actinobacteria.Actinomycetales.Micromonosporaceae	3.4182			-
Bacteria.Proteobacteria.Alphaproteobacteria.Rhizobiales.Methylobacteriaceae	5.41602	B	5.10414	2.66108e-05
Bacteria.Proteobacteria.Alphaproteobacteria.Rhizobiales.Brucellaceae.Ochrobactrum	3.23835			-
Bacteria.Firmicutes.Clostridia.Clostridiales.Clostridiaceae.Candidatus_Arthromitus	1.44421			-
Bacteria.Proteobacteria.Gammaproteobacteria.Alteromonadales.OM60	1.2737			-
Bacteria.Actinobacteria.Actinobacteria.Actinomycetales.Micrococcaceae.Arthrobacter	3.65346	C	3.8932	0.00122354
Bacteria.Hyd24_12.WM88	0.677553			-
Bacteria.Verrucomicrobia._Pedosphaerae_._Pedosphaerales_._Pedosphaeraceae_	1.22322			-
Bacteria.Actinobacteria.Actinobacteria.Actinomycetales.Dermatophilaceae.Piscicoccus	2.18369			-
Bacteria.Firmicutes.Clostridia.OPB54	1.4369			-
Bacteria.Firmicutes.Bacilli.Bacillales.Bacillaceae.Geobacillus	2.05374			-
Bacteria.Firmicutes.Clostridia.Clostridiales.Dehalobacteriaceae	1.78477			-
Bacteria.Proteobacteria.Gammaproteobacteria.Enterobacteriales.Enterobacteriaceae.Providencia	2.37363			-
Bacteria.Actinobacteria.Actinobacteria.Actinomycetales.Pseudonocardiaceae	4.84989			-
Bacteria.Verrucomicrobia.Verruco_5.LD1_PB3	2.57919			-
Bacteria.Proteobacteria.Gammaproteobacteria.Xanthomonadales.Xanthomonadaceae.Dokdonella	1.38622			-
Bacteria.Acidobacteria.Solibacteres.Solibacterales.Solibacteraceae.Candidatus_Solibacter	2.74094			-
Bacteria.Proteobacteria.Alphaproteobacteria.Sphingomonadales.Sphingomonadaceae.Zymomonas	1.98491			-
Bacteria.Actinobacteria.Actinobacteria.Actinomycetales.Dermacoccaceae	1.64804			-
Bacteria.Bacteroidetes.Bacteroidia.Bacteroidales.Bacteroidaceae.Bacteroides	3.33351	C	3.92908	0.000221259
Bacteria.Proteobacteria.Alphaproteobacteria.Rhizobiales.Phyllobacteriaceae	3.4378			-
Bacteria.Actinobacteria.Actinobacteria.Actinomycetales.Mycobacteriaceae	4.18544			-
Bacteria.Verrucomicrobia._Spartobacteria_._Chthoniobacterales_._Chthoniobacteraceae_.Candidatus_Xiphinematobacter	2.45129			-
Bacteria.Firmicutes.Bacilli.Bacillales.Bacillaceae.Bacillus	3.50396			-
Bacteria.Acidobacteria.Solibacteres	2.93618			-
Bacteria.Proteobacteria.Alphaproteobacteria.Rhizobiales.Hyphomicrobiaceae.Rhodoplanes	2.61885			-
Bacteria.Proteobacteria.Gammaproteobacteria.Enterobacteriales.Enterobacteriaceae.Edwardsiella	1.13978			-
Bacteria.Bacteroidetes	4.66194	C	4.34939	6.05369e-05
Bacteria.WS3	1.18151			-
Bacteria.Bacteroidetes.Flavobacteriia.Flavobacteriales.Flavobacteriaceae.Tenacibaculum	0.60762			-
Bacteria.Firmicutes.Clostridia.Clostridiales.Veillonellaceae.Anaerovibrio	1.54471			-
Bacteria.Firmicutes.Clostridia.Clostridiales.Lachnospiraceae.Lachnoanaerobaculum	0.853645			-
Bacteria.Firmicutes.Bacilli.Bacillales.Planococcaceae	3.51717			-
Bacteria.Proteobacteria.Alphaproteobacteria.Rickettsiales.mitochondria.Phegopteris	2.97198			-
Bacteria.Chloroflexi.Anaerolineae.Ardenscatenales.Ardenscatenaceae.Ardenscatena	0.677553			-
Bacteria.Bacteroidetes.Bacteroidia.Bacteroidales.Marinilabiaceae.Ruminofilibacter	2.63641			-
Bacteria.Firmicutes.Clostridia.Clostridiales.Ruminococcaceae	4.06073	C	3.75766	0.000148594
Bacteria.WS5	0.729635			-
Bacteria.Firmicutes.Bacilli.Lactobacillales.Lactobacillaceae.Lactobacillus	4.69749	C	4.42652	5.15531e-06
Bacteria.Bacteroidetes.Flavobacteriia.Flavobacteriales.Flavobacteriaceae	3.60256			-
Bacteria.Firmicutes.Clostridia.Clostridiales.Clostridiaceae.SMB53	2.28382			-
Bacteria.Actinobacteria.Thermoleophilia.Solirubrobacterales.Patulibacteraceae.Patulibacter	4.00528	B	3.80997	5.13936e-06
Bacteria.Firmicutes.Erysipelotrichi.Erysipelotrichales	4.07429	C	3.80923	3.01609e-05
Bacteria.Proteobacteria.Deltaproteobacteria.Syntrophobacterales	2.00266			-
Bacteria.Acidobacteria.Holophagae.Holophagales.Holophagaceae	0.853645			-
Bacteria.Bacteroidetes.Flavobacteriia.Flavobacteriales.Flavobacteriaceae.Persicivirga	0.60762			-
Bacteria.Chlamydiae.Chlamydiia.Chlamydiales.Parachlamydiaceae.Candidatus_Protochlamydia	1.9764			-
Bacteria.Bacteroidetes.Cytophagia.Cytophagales.Cytophagaceae.Dyadobacter	1.05202			-
Bacteria.Proteobacteria.Alphaproteobacteria.Sphingomonadales.Sphingomonadaceae.Sphingopyxis	2.00681			-
Bacteria.Firmicutes.Clostridia.Clostridiales.Ruminococcaceae.Ruminococcus	3.11669			-
Bacteria.Cyanobacteria.Synechococcophycideae.Pseudanabaenales.Pseudanabaenaceae	2.36675			-
Bacteria.Proteobacteria.Alphaproteobacteria.Rhizobiales.Rhizobiaceae.Sinorhizobium	0.783711			-
Bacteria.Proteobacteria.Gammaproteobacteria.Legionellales.Legionellaceae	2.6616			-
Bacteria.Bacteroidetes.Sphingobacteriia.Sphingobacteriales.Sphingobacteriaceae.Sphingobacterium	2.51961			-
Bacteria.Firmicutes.Clostridia.Clostridiales.Ruminococcaceae.Butyricicoccus	2.29697			-
Bacteria.Firmicutes.Clostridia.Clostridiales.Syntrophomonadaceae.Syntrophomonas	0.951701			-
Bacteria.Verrucomicrobia.Opitutae	1.73825			-
Bacteria.Proteobacteria.Deltaproteobacteria.Bdellovibrionales	2.03199			-
Bacteria.Chloroflexi.TK10.AKYG885.Dolo_23	0.729635			-
Bacteria.Firmicutes.Clostridia.Clostridiales.Lachnospiraceae.Anaerostipes	2.13954			-
Bacteria.OD1	2.98928			-
Bacteria.Bacteroidetes.Bacteroidia.Bacteroidales.Porphyromonadaceae.Petrimonas	1.6318			-
Bacteria.Firmicutes.Clostridia.Clostridiales.Lachnospiraceae.Lachnospira	2.31573			-
Bacteria.Firmicutes.Bacilli.Bacillales._Thermicanaceae_.Thermicanus	1.20968			-
Bacteria.Proteobacteria.Gammaproteobacteria.Enterobacteriales	4.59437			-
Bacteria.Proteobacteria.Betaproteobacteria.Burkholderiales.Comamonadaceae.Diaphorobacter	1.56186			-
Bacteria.Synergistetes.Synergistia.Synergistales.Synergistaceae	1.32697			-
Bacteria.Proteobacteria.Gammaproteobacteria.Pseudomonadales.Moraxellaceae.Acinetobacter	4.22258			-
Bacteria.Firmicutes.Clostridia.Clostridiales._Tissierellaceae_.Anaerococcus	2.1391			-
Bacteria.Proteobacteria.Deltaproteobacteria.FAC87	0.905727			-
Bacteria.Actinobacteria.Actinobacteria.Actinomycetales.Microbacteriaceae.Candidatus_Aquiluna	1.27961			-
Bacteria.Hyd24_12	0.677553			-
Bacteria.Actinobacteria.Thermoleophilia.Solirubrobacterales.Solirubrobacteraceae	3.86009			-
Bacteria.Proteobacteria.Gammaproteobacteria.Xanthomonadales.Xanthomonadaceae.Pseudoxanthomonas	2.53475			-
Bacteria.Bacteroidetes.Bacteroidia.Bacteroidales.Rikenellaceae.AF12	2.82177			-
Bacteria.Proteobacteria.Gammaproteobacteria.Pseudomonadales.Moraxellaceae	4.29217			-
Bacteria.Firmicutes.Clostridia.Clostridiales.Ruminococcaceae.Oscillospira	3.37998			-
Bacteria.Actinobacteria.Actinobacteria.Actinomycetales.Nocardiaceae.Rhodococcus	4.38132			-
Bacteria.Proteobacteria.Alphaproteobacteria.Rhizobiales	5.55703			-
Bacteria.Proteobacteria.Alphaproteobacteria.Rhizobiales.Brucellaceae.Paenochrobactrum	1.31598			-
Bacteria.Planctomycetes.Phycisphaerae	3.00033			-
Bacteria.Proteobacteria.Alphaproteobacteria.Rhodospirillales.Acetobacteraceae	3.32512			-
Bacteria.Actinobacteria.Actinobacteria.Actinomycetales.Bogoriellaceae	1.43876			-
Bacteria.Proteobacteria.Deltaproteobacteria.Desulfovibrionales	3.03635			-
Bacteria.Firmicutes.Clostridia.Clostridiales.Eubacteriaceae.Acetobacterium	2.38044			-
Bacteria.Bacteroidetes._Rhodothermi_._Rhodothermales_.Rhodothermaceae	2.20808			-
Bacteria._Thermi_.Deinococci	4.6774	C	4.33887	5.15861e-05
Bacteria.Proteobacteria.Betaproteobacteria.Burkholderiales.Oxalobacteraceae	4.13158			-
Bacteria.Firmicutes.Bacilli.Bacillales.Bacillaceae.Anoxybacillus	2.76913			-
Bacteria.WS6.B142	0.677553			-
Bacteria.Proteobacteria.Epsilonproteobacteria	2.61673			-
Bacteria.Proteobacteria.Gammaproteobacteria.Thiotrichales	1.51237			-
Bacteria.Firmicutes.Bacilli.Lactobacillales.Aerococcaceae.Atopostipes	2.15807			-
Bacteria.Actinobacteria.Actinobacteria.Actinomycetales.Propionibacteriaceae.Brooklawnia	0.853645			-
Bacteria.SR1	1.15467			-
Bacteria.Actinobacteria.Acidimicrobiia.Acidimicrobiales	3.74209			-
Bacteria.Proteobacteria.Betaproteobacteria.Burkholderiales.Burkholderiaceae	2.69419			-
Bacteria.Chlamydiae.Chlamydiia	2.03242			-
Bacteria.Proteobacteria.Gammaproteobacteria.Pasteurellales.Pasteurellaceae.Actinobacillus	2.38479			-
Bacteria.Actinobacteria.Actinobacteria.Actinomycetales.Cellulomonadaceae.Actinotalea	2.46908			-
Bacteria.Proteobacteria.Betaproteobacteria.Rhodocyclales.Rhodocyclaceae.Z_35	0.905727			-
Bacteria.Firmicutes.Bacilli.Lactobacillales.Leuconostocaceae	5.57209			-
Bacteria.Acidobacteria.Sva0725	1.69549			-
Bacteria.Actinobacteria.Actinobacteria.Actinomycetales.Bogoriellaceae.Georgenia	1.43876			-
Bacteria.Chloroflexi.Anaerolineae.SJA_15	2.50259			-
Bacteria.Chloroflexi.TK17.mle1_48	1.01824			-
Bacteria.Proteobacteria.Gammaproteobacteria.Legionellales	2.74847			-
Bacteria.Tenericutes.Mollicutes.Acholeplasmatales.Acholeplasmataceae.Acholeplasma	0.677553			-
Bacteria.Planctomycetes.Planctomycetia.Planctomycetales.Planctomycetaceae.Planctomyces	1.03066			-
Bacteria.Deferribacteres.Deferribacteres.Deferribacterales.Deferribacteraceae	2.22469			-
Bacteria.Actinobacteria.Actinobacteria.Actinomycetales.Intrasporangiaceae	3.77335	A	3.71138	0.0339829
Bacteria.Actinobacteria.Actinobacteria.Actinomycetales.Geodermatophilaceae	4.27632			-
Bacteria.Proteobacteria.Betaproteobacteria.Burkholderiales.Comamonadaceae.Variovorax	1.817			-
Bacteria._Thermi_.Deinococci.Deinococcales.Deinococcaceae	2.20383			-
Bacteria.Actinobacteria.Actinobacteria.Actinomycetales.Micromonosporaceae.Dactylosporangium	2.19676			-
Bacteria.Proteobacteria.Alphaproteobacteria.Rhodobacterales.Rhodobacteraceae.Albidovulum	1.35737			-
Bacteria.Proteobacteria.Alphaproteobacteria.Rhodobacterales.Rhodobacteraceae.Rubellimicrobium	2.58622			-
Bacteria.Proteobacteria.Deltaproteobacteria.Myxococcales.Cystobacteraceae	2.12513			-
Bacteria.Firmicutes.Bacilli.Bacillales.Paenibacillaceae	2.8474			-
Bacteria.Proteobacteria.Betaproteobacteria.A21b.EB1003	0.677553			-
Bacteria.Proteobacteria.Alphaproteobacteria.Rhizobiales.Methylobacteriaceae.Methylobacterium	5.27937			-
Bacteria.Proteobacteria.Betaproteobacteria.MND1	2.13219			-
Bacteria.Proteobacteria.Alphaproteobacteria.Rhizobiales.Hyphomicrobiaceae.Devosia	3.30608			-
Bacteria._Thermi_.Deinococci.Thermales.Thermaceae.Thermus	4.67331	C	4.33533	4.8488e-05
Bacteria.Planctomycetes.C6.d113	1.31927			-
Bacteria.Proteobacteria.Gammaproteobacteria.Enterobacteriales.Enterobacteriaceae.Xenorhabdus	1.7849			-
Bacteria.Proteobacteria.Alphaproteobacteria.Rhodobacterales.Rhodobacteraceae.Paracoccus	3.00735			-
Bacteria.Bacteroidetes.Bacteroidia.Bacteroidales.S24_7	4.19177	C	3.94677	0.000271778
Bacteria.Actinobacteria.Acidimicrobiia.Acidimicrobiales.ZA3409c	0.853645			-
Bacteria.Gemmatimonadetes.Gemmatimonadetes	2.66976			-
Bacteria.Cyanobacteria.Oscillatoriophycideae	2.62896			-
Bacteria.Proteobacteria.Alphaproteobacteria.Rhizobiales.Bradyrhizobiaceae.Afipia	1.07549			-
Bacteria.Proteobacteria.Alphaproteobacteria.Sphingomonadales.Sphingomonadaceae.Sphingomonas	4.14548			-
Bacteria.Fusobacteria.Fusobacteriia.Fusobacteriales.Fusobacteriaceae	2.57121			-
Bacteria.Bacteroidetes.Bacteroidia.Bacteroidales.Rikenellaceae	3.33563	C	3.98389	0.0055712
Bacteria.Proteobacteria.Gammaproteobacteria.Pseudomonadales.Pseudomonadaceae	4.1655			-
Bacteria.Nitrospirae.Nitrospira.Nitrospirales	2.68236			-
Bacteria.Proteobacteria.Gammaproteobacteria.Pseudomonadales.Pseudomonadaceae.Serpens	1.65528			-
Bacteria.Actinobacteria.Actinobacteria.Actinomycetales.Microbacteriaceae.Leucobacter	2.08519			-
Bacteria.Proteobacteria.Alphaproteobacteria.Rhodobacterales.Rhodobacteraceae.Oceanicella	0.729635			-
Bacteria._Thermi_.Deinococci.Deinococcales.Trueperaceae.Truepera	2.15499			-
Bacteria.Proteobacteria.Gammaproteobacteria.Methylococcales.Methylococcaceae.Methylocaldum	1.60697			-
Bacteria.Proteobacteria.Alphaproteobacteria.Sphingomonadales	4.17456			-
Bacteria.Chloroflexi.Chloroflexi	2.68927			-
Bacteria.Bacteroidetes.Sphingobacteriia.Sphingobacteriales.Sphingobacteriaceae.Parapedobacter	1.07549			-
Bacteria.Actinobacteria.Actinobacteria.Actinomycetales.Actinosynnemataceae	2.65754			-
Bacteria.Proteobacteria.Gammaproteobacteria.Alteromonadales.HTCC2188.HTCC	0.853645			-
Bacteria.Chloroflexi.Thermomicrobia.Sphaerobacterales	0.853645			-
Bacteria.Proteobacteria.Gammaproteobacteria.Xanthomonadales.Xanthomonadaceae.Lysobacter	2.08185			-
Bacteria.Proteobacteria.Betaproteobacteria.Neisseriales.Neisseriaceae	3.40564			-
Bacteria.Proteobacteria.Alphaproteobacteria.Rhizobiales.Bradyrhizobiaceae.Balneimonas	3.3617			-
Bacteria.Proteobacteria.Gammaproteobacteria.Methylococcales	2.14738			-
Bacteria.Proteobacteria.Alphaproteobacteria.Sphingomonadales.Erythrobacteraceae	1.3735			-
Bacteria.Firmicutes.Erysipelotrichi.Erysipelotrichales.Erysipelotrichaceae.Clostridium	2.6212			-
Bacteria.Chloroflexi.Anaerolineae.Caldilineales.Caldilineaceae.Caldilinea	2.30721			-
Bacteria.Proteobacteria.Alphaproteobacteria.Rhizobiales.Rhizobiaceae.Agrobacterium	4.09676			-
Bacteria.Firmicutes.Clostridia.Clostridiales.Caldicoprobacteraceae.Caldicoprobacter	0.84215			-
Bacteria.Proteobacteria.Deltaproteobacteria.Desulfobacterales.Desulfobulbaceae	0.905727			-
Bacteria.Actinobacteria.Actinobacteria.Actinomycetales.Sporichthyaceae	1.48927			-
Bacteria.Chloroflexi.Chloroflexi._Roseiflexales_	1.79895			-
Bacteria.Proteobacteria.Alphaproteobacteria.Rhizobiales.Methylocystaceae.Pleomorphomonas	2.03103			-
Bacteria.Proteobacteria.Alphaproteobacteria.Rhizobiales.Aurantimonadaceae.Aurantimonas	3.91938			-
Bacteria.Proteobacteria.Gammaproteobacteria.Xanthomonadales.Xanthomonadaceae.Arenimonas	1.2737			-
Bacteria.Actinobacteria.Actinobacteria.Actinomycetales.Kineosporiaceae.Kineococcus	2.9469			-
Bacteria.Actinobacteria.Actinobacteria.Actinomycetales.Microbacteriaceae.Mycetocola	0.978583			-
Bacteria.Planctomycetes.Phycisphaerae.Phycisphaerales	1.82368			-
Bacteria.Firmicutes.Bacilli.Bacillales.Bacillaceae.Oceanobacillus	2.22773			-
Bacteria.Bacteroidetes._Rhodothermi_	2.20808			-
Bacteria.Acidobacteria._Chloracidobacteria_	2.07131			-
Bacteria.Firmicutes.Clostridia.Clostridiales._Mogibacteriaceae_	2.6987			-
Bacteria.Actinobacteria.Actinobacteria.Bifidobacteriales.Bifidobacteriaceae	4.44139	C	4.11603	2.16356e-05
Bacteria.Proteobacteria.Betaproteobacteria.Burkholderiales.Comamonadaceae.Delftia	2.8615			-
Bacteria.Actinobacteria.Actinobacteria.Actinomycetales.Williamsiaceae.Williamsia	3.44604			-
Bacteria.Firmicutes.Clostridia.Clostridiales.Symbiobacteriaceae.Symbiobacterium	1.65506			-
Bacteria.Actinobacteria.Actinobacteria.Actinomycetales.Nocardioidaceae.Friedmanniella	2.84095			-
Bacteria.Firmicutes.Bacilli.Lactobacillales.Streptococcaceae.Streptococcus	3.2734			-
Bacteria.Proteobacteria.Alphaproteobacteria.Rhizobiales.Rhizobiaceae.Shinella	0.677553			-
Bacteria.Verrucomicrobia._Spartobacteria_._Chthoniobacterales_._Chthoniobacteraceae_.DA101	1.63684			-
Bacteria.OD1.ZB2	1.13441			-
Bacteria.Actinobacteria.Rubrobacteria.Rubrobacterales.Rubrobacteraceae	2.43158			-
Bacteria.Acidobacteria.Acidobacteriia.Acidobacteriales.Koribacteraceae	2.47684			-
Bacteria.Gemmatimonadetes.Gemmatimonadetes.KD8_87	1.64187			-
Bacteria.Nitrospirae.Nitrospira.Nitrospirales.Nitrospiraceae.Nitrospira	2.36085			-
Bacteria.Gemmatimonadetes.Gemmatimonadetes.N1423WL	1.18183			-
Bacteria.Proteobacteria.Gammaproteobacteria.Xanthomonadales.Xanthomonadaceae.Luteibacter	1.34964			-
Bacteria.WS6	1.37652			-
Bacteria.Actinobacteria.Actinobacteria.Actinomycetales.Kineosporiaceae.Kineosporia	0.417056			-
Bacteria.Actinobacteria.Actinobacteria.Actinomycetales.Frankiaceae	1.81611			-
Bacteria.Planctomycetes.OM190.agg27	0.84215			-
Bacteria.Proteobacteria.Alphaproteobacteria.Rhodobacterales.Rhodobacteraceae.Rhodobaca	1.54255			-
Bacteria.Actinobacteria.Actinobacteria.Actinomycetales.ACK_M1.Planktophila	1.90904			-
Bacteria.Chloroflexi.Anaerolineae.A31.S47	2.26758			-
Bacteria.Proteobacteria.Betaproteobacteria.Burkholderiales.Burkholderiaceae.Pandoraea	1.4557			-
Bacteria.OD1.SM2F11	1.01824			-
Bacteria.Proteobacteria.Betaproteobacteria.Burkholderiales.Comamonadaceae.Acidovorax	3.01369			-
Bacteria.Proteobacteria.Gammaproteobacteria.Vibrionales.Vibrionaceae.Vibrio	2.00781			-
Bacteria.Bacteroidetes.Flavobacteriia.Flavobacteriales._Weeksellaceae_	4.01388			-
Bacteria.Acidobacteria.iii1_8.32_20	2.31516			-
Bacteria.Proteobacteria.Betaproteobacteria.Rhodocyclales.Rhodocyclaceae.Uliginosibacterium	2.01271			-
Bacteria.Bacteroidetes.Flavobacteriia.Flavobacteriales.Cryomorphaceae.Fluviicola	1.57851			-
Bacteria.Proteobacteria.Alphaproteobacteria.Rhizobiales.Phyllobacteriaceae.Pseudaminobacter	2.01998			-
Bacteria.Proteobacteria.Betaproteobacteria.Burkholderiales.Comamonadaceae.Aquabacterium	3.11757			-
Bacteria.Proteobacteria.Gammaproteobacteria.Pseudomonadales	4.46284			-
Bacteria.Firmicutes.Bacilli.Turicibacterales.Turicibacteraceae	2.81508			-
Bacteria.Proteobacteria.Deltaproteobacteria.Desulfovibrionales.Desulfovibrionaceae	3.03635			-
Bacteria.Firmicutes.Clostridia.Thermoanaerobacterales.Thermodesulfobiaceae.Coprothermobacter	1.90386			-
Bacteria.Actinobacteria.Actinobacteria.Actinomycetales.Dietziaceae	2.37053			-
Bacteria.Bacteroidetes.Bacteroidia.Bacteroidales._Paraprevotellaceae_.YRC22	0.872519			-
Bacteria.Actinobacteria.Acidimicrobiia.Acidimicrobiales.AKIW874	1.31927			-
Bacteria.Proteobacteria.Betaproteobacteria.Burkholderiales.Oxalobacteraceae.Pseudoburkholderia	0.483062			-
Bacteria.Proteobacteria.Alphaproteobacteria.Rhodobacterales.Rhodobacteraceae.Defluviimonas	1.87576			-
Bacteria.Actinobacteria.Actinobacteria.Actinomycetales	5.49612			-
Bacteria.Actinobacteria.Actinobacteria.Actinomycetales.Propionibacteriaceae.Microlunatus	2.29059			-
Bacteria.Acidobacteria.Acidobacteria_6.iii1_15.mb2424	2.03771			-
Bacteria.Firmicutes.Bacilli.Lactobacillales.Leuconostocaceae.Fructobacillus	0.83672			-
Bacteria.Firmicutes.Clostridia.Clostridiales.Veillonellaceae.Succinispira	1.96882			-
Bacteria.Tenericutes.Mollicutes.Acholeplasmatales	0.677553			-
Bacteria.Actinobacteria.Actinobacteria.Actinomycetales.Microbacteriaceae.Microbacterium	4.8712	B	4.56833	2.26652e-05
Bacteria.Firmicutes.Clostridia.Clostridiales.Lachnospiraceae.Dorea	3.38515			-
Bacteria.Actinobacteria.Actinobacteria.Actinomycetales.Promicromonosporaceae.Promicromonospora	1.15467			-
Bacteria.Proteobacteria.Epsilonproteobacteria.Campylobacterales.Helicobacteraceae.Helicobacter	2.55244			-
Bacteria.Firmicutes.Clostridia.Clostridiales.Christensenellaceae	2.34817			-
Bacteria.TM6.F38	0.77561			-
Bacteria.Actinobacteria.Coriobacteriia.Coriobacteriales.Coriobacteriaceae.Adlercreutzia	2.93086			-
Bacteria.Thermotogae.Thermotogae	1.26083			-
Bacteria.Firmicutes.Bacilli.Lactobacillales.Carnobacteriaceae.Granulicatella	0.677553			-
Bacteria.Proteobacteria.Gammaproteobacteria.Oceanospirillales.Oceanospirillaceae.Oceanospirillum	2.57604			-
Bacteria.Firmicutes.Clostridia.Clostridiales.Peptostreptococcaceae.Clostridium	1.47409			-
Bacteria.Acidobacteria.Acidobacteriia	2.49169			-
Bacteria.Actinobacteria.Actinobacteria.Actinomycetales.Brevibacteriaceae	2.09597			-
Bacteria.Spirochaetes	2.06872			-
Bacteria.Proteobacteria.Gammaproteobacteria.Acidithiobacillales	0.729635			-
Bacteria.Proteobacteria.Betaproteobacteria.Burkholderiales.Comamonadaceae	4.66971	C	4.36475	0.000938139
Bacteria.Tenericutes.Mollicutes.RsaHF231	4.34676			-
Bacteria.Proteobacteria.Deltaproteobacteria.Syntrophobacterales.Syntrophobacteraceae.Syntrophobacter	1.66131			-
Bacteria.Proteobacteria.Epsilonproteobacteria.Campylobacterales.Helicobacteraceae	2.5748			-
Bacteria.Actinobacteria.MB_A2_108	2.68782			-
Bacteria.Proteobacteria.Gammaproteobacteria.Vibrionales	2.77006			-
Bacteria.Cyanobacteria.Chloroplast.Chlorophyta.Chlamydomonadaceae	2.49113			-
Bacteria.Actinobacteria.Actinobacteria.Actinomycetales.Tsukamurellaceae	1.75129			-
Bacteria.Actinobacteria.Actinobacteria.Actinomycetales.Promicromonosporaceae.Xylanimicrobium	1.40133			-
Bacteria.Actinobacteria.Actinobacteria.Actinomycetales.Dermacoccaceae.Dermacoccus	1.64804			-
Bacteria.Firmicutes.Bacilli.Bacillales.Bacillaceae	3.65506			-
Bacteria.Firmicutes.Clostridia.Clostridiales.Peptococcaceae.Peptococcus	2.06582			-
Bacteria.Actinobacteria.Thermoleophilia.Gaiellales.Gaiellaceae.Gaiella	1.76299			-
Bacteria.Planctomycetes.Planctomycetia.Planctomycetales	1.03066			-
Bacteria.Firmicutes.Bacilli.Bacillales.Planococcaceae.Solibacillus	2.13435			-
Bacteria.Actinobacteria.Actinobacteria.Actinomycetales.Tsukamurellaceae.Tsukamurella	1.75129			-
Bacteria.Firmicutes.Erysipelotrichi.Erysipelotrichales.Erysipelotrichaceae	4.07429	C	3.80923	3.01609e-05
Bacteria.Planctomycetes.Planctomycetia.Planctomycetales.Planctomycetaceae	1.03066			-
Bacteria.Firmicutes.Bacilli.Lactobacillales.Lactobacillaceae	4.70718	C	4.43456	4.59601e-06
Bacteria.Proteobacteria.Betaproteobacteria.Rhodocyclales.Rhodocyclaceae.Methyloversatilis	1.82368			-
Bacteria.Actinobacteria.Actinobacteria.Actinomycetales.Dietziaceae.Dietzia	2.37053			-
Bacteria.Acidobacteria.Solibacteres.Solibacterales._Bryobacteraceae_.Bryobacter	1.27961			-
Bacteria.Proteobacteria.Gammaproteobacteria.Aeromonadales	3.02142			-
Bacteria.Chloroflexi.Anaerolineae.SHA_20	1.43219			-
Bacteria.Actinobacteria.Acidimicrobiia.Acidimicrobiales.Iamiaceae.Iamia	1.64623			-
Bacteria.Proteobacteria.Gammaproteobacteria.Oceanospirillales.Halomonadaceae	1.75413			-
Bacteria.Chloroflexi.Thermomicrobia	2.81627			-
Bacteria.TM7.TM7_3	3.40124			-
Bacteria.Spirochaetes.Spirochaetes.Spirochaetales.Spirochaetaceae.Treponema	2.06872			-
Bacteria.Proteobacteria.Alphaproteobacteria.Rhodospirillales.Acetobacteraceae.Craurococcus	2.16775			-
Bacteria.Proteobacteria.Betaproteobacteria.Burkholderiales.Oxalobacteraceae.Polynucleobacter	1.95773			-
Bacteria.Chloroflexi.Anaerolineae.Caldilineales.Caldilineaceae	2.31598			-
Bacteria.Chloroflexi.Thermomicrobia.AKYG1722	1.9252			-
Bacteria.Proteobacteria.Alphaproteobacteria.Rhizobiales.Phyllobacteriaceae.Thermovum	0.84215			-
Bacteria.Proteobacteria.Gammaproteobacteria.Pseudomonadales.Moraxellaceae.Psychrobacter	2.53847			-
Bacteria.Nitrospirae.Nitrospira	2.68236			-
Bacteria.Gemmatimonadetes.Gemmatimonadetes.Ellin5290	1.40245			-
Bacteria.Firmicutes.Clostridia.Clostridiales.Peptostreptococcaceae	3.41045			-
Bacteria.Spirochaetes.Spirochaetes.Spirochaetales	2.06872			-
Bacteria.Proteobacteria.Gammaproteobacteria.Xanthomonadales.Xanthomonadaceae.Dyella	2.00352			-
Bacteria.Verrucomicrobia	2.98825			-
Bacteria.Proteobacteria.Alphaproteobacteria.Rhizobiales.Hyphomicrobiaceae.Polymorphum	1.20968			-
Bacteria.TM7.TM7_3.CW040	1.84081			-
Bacteria.Actinobacteria.Actinobacteria.Actinomycetales.Microbacteriaceae.Clavibacter	2.21393			-
Bacteria.Chloroflexi.Anaerolineae	3.04196			-
Bacteria.Chloroflexi.C0119	1.14318			-
Bacteria.Proteobacteria.Alphaproteobacteria.Rhodospirillales.Acetobacteraceae.Acetobacter	2.14302			-
Bacteria.Actinobacteria.Actinobacteria.Actinomycetales.Actinomycetaceae.N09	1.15815			-
Bacteria.Actinobacteria.Actinobacteria.Bifidobacteriales.Bifidobacteriaceae.Aeriscardovia	1.07549			-
Bacteria.Proteobacteria.Alphaproteobacteria.RF32	1.14318			-
Bacteria.Deferribacteres	2.22469			-
Bacteria.Verrucomicrobia.Opitutae._Cerasicoccales_	1.49047			-
Bacteria.Proteobacteria.Gammaproteobacteria.Xanthomonadales.Sinobacteraceae.Steroidobacter	1.42976			-
Bacteria.Firmicutes.Bacilli.Lactobacillales.Aerococcaceae	2.33422			-
Bacteria.Fusobacteria.Fusobacteriia.Fusobacteriales	2.64275			-
Bacteria.Planctomycetes.OM190	1.27102			-
Bacteria.Firmicutes.Clostridia.Clostridiales	4.73557	C	4.37568	0.000133172
Bacteria.Planctomycetes.028H05_P_BN_P5	0.677553			-
Bacteria.Proteobacteria.Deltaproteobacteria.Syntrophobacterales.Syntrophobacteraceae	2.00266			-
Bacteria.Chloroflexi.Anaerolineae.Ardenscatenales	0.677553			-
Bacteria.Firmicutes.Clostridia.Clostridiales.Veillonellaceae.Mitsuokella	1.25737			-
Bacteria.Verrucomicrobia.Verrucomicrobiae.Verrucomicrobiales.Verrucomicrobiaceae	2.70903			-
Bacteria.Bacteroidetes.Bacteroidia.Bacteroidales.Rikenellaceae.Rikenella	1.923			-
Bacteria.Actinobacteria.Actinobacteria.Actinomycetales.ACK_M1	3.26834			-
Bacteria.Proteobacteria	5.6328	B	5.14889	0.0010826
Bacteria.Actinobacteria.Actinobacteria.Actinomycetales.Microbacteriaceae	5.05669			-
Bacteria.Proteobacteria.Betaproteobacteria.Burkholderiales.Comamonadaceae._Polyangium_	0.471636			-
Bacteria.Bacteroidetes.Bacteroidia.Bacteroidales.Bacteroidaceae	3.35272	C	4.01828	0.000185754
Bacteria.Actinobacteria.Actinobacteria.Actinomycetales.Micrococcaceae.Micrococcus	2.99184			-
Bacteria.OD1.ABY1	2.24143			-
Bacteria.Actinobacteria.Acidimicrobiia.Acidimicrobiales.C111	2.97808			-
Bacteria.Proteobacteria.Alphaproteobacteria.Rhizobiales.Beijerinckiaceae.Methylovirgula	1.30884			-
Bacteria.Chloroflexi.Anaerolineae.Ardenscatenales.Ardenscatenaceae	0.677553			-
Bacteria.Verrucomicrobia.Opitutae.Puniceicoccales.Puniceicoccaceae	0.677553			-
Bacteria.Proteobacteria.Alphaproteobacteria.Rhizobiales.Rhizobiaceae	4.1733			-
Bacteria.Proteobacteria.Alphaproteobacteria.Rhodobacterales	4.13479			-
Bacteria.Firmicutes.Clostridia.Clostridiales._Tissierellaceae_	2.69285			-
Bacteria.Firmicutes.Bacilli.Bacillales.Paenibacillaceae.Paenibacillus	2.82811			-
Bacteria.Chloroflexi.Chloroflexi.Chloroflexales.FFCH7168	1.58064			-
Bacteria.Firmicutes.Clostridia.Clostridiales.Veillonellaceae.Succiniclasticum	1.69705			-
Bacteria.Chlamydiae.Chlamydiia.Chlamydiales.Parachlamydiaceae	2.0128			-
Bacteria.Acidobacteria.Acidobacteriia.Acidobacteriales	2.49169			-
Bacteria.Proteobacteria.Alphaproteobacteria.Sphingomonadales.Sphingomonadaceae.Kaistobacter	2.70813			-
Bacteria.WPS_2	1.93969			-
Bacteria.Proteobacteria.Alphaproteobacteria.Caulobacterales.Caulobacteraceae	4.01373			-
Bacteria.Proteobacteria.Betaproteobacteria.Nitrosomonadales	1.30884			-
Bacteria.Firmicutes.Erysipelotrichi.Erysipelotrichales.Erysipelotrichaceae.p_75_a5	1.69619			-
Bacteria.Actinobacteria.Actinobacteria.Actinomycetales.Corynebacteriaceae	3.55564			-
Bacteria.Proteobacteria.Alphaproteobacteria.Rhizobiales.Bradyrhizobiaceae.Blastobacter	0.978583			-
Bacteria.Actinobacteria.Rubrobacteria.Rubrobacterales.Rubrobacteraceae.Rubrobacter	2.43158			-
Bacteria.Cyanobacteria.Synechococcophycideae.Pseudanabaenales.Pseudanabaenaceae.Leptolyngbya	2.29648			-
Bacteria.Proteobacteria.Epsilonproteobacteria.Campylobacterales.Campylobacteraceae	1.58064			-
Bacteria.Bacteroidetes.Cytophagia.Cytophagales.Cytophagaceae.Hymenobacter	2.33705			-
Bacteria.Actinobacteria.Actinobacteria.Actinomycetales.Microbacteriaceae.Nocardia	0.812571			-
Bacteria.Firmicutes.Clostridia.Clostridiales._Mogibacteriaceae_.Mogibacterium	1.82501			-
Bacteria.Verrucomicrobia.Verruco_5	2.57919			-
Bacteria.Cyanobacteria.Nostocophycideae.Nostocales	1.71197			-
Bacteria.Proteobacteria.Alphaproteobacteria.Rhizobiales.Brucellaceae	3.37714			-
Bacteria.Chloroflexi.Anaerolineae.Caldilineales	2.31598			-
Bacteria.Proteobacteria.Gammaproteobacteria.Pasteurellales.Pasteurellaceae.Haemophilus	2.26862			-
Bacteria.Planctomycetes.C6	1.31927			-
Bacteria.Acidobacteria._Chloracidobacteria_.11_24	0.84215			-
Bacteria.Verrucomicrobia._Spartobacteria_	2.49269			-
Bacteria.Proteobacteria.Betaproteobacteria.Neisseriales.Neisseriaceae.Vogesella	1.89783			-
Bacteria.Acidobacteria.Solibacteres.Solibacterales.Solibacteraceae	2.90626			-
Bacteria.Spirochaetes._Leptospirae_	1.89573			-
Bacteria.Acidobacteria.Acidobacteriia.Acidobacteriales.Acidobacteriaceae.Acidopila	1.01824			-
Bacteria.Proteobacteria.Gammaproteobacteria.Alteromonadales.Alteromonadaceae.Cellvibrio	2.35389			-
Bacteria.WS3.PRR_12.Sediment_1	1.18151			-
Bacteria.Proteobacteria.Gammaproteobacteria.Xanthomonadales.Xanthomonadaceae	4.13579			-
Bacteria.Actinobacteria.Actinobacteria.Actinomycetales.Nocardiopsaceae	0.616898			-
Bacteria.Cyanobacteria.Chloroplast.Cryptophyta	1.41792			-
Bacteria.TM7	3.64114			-
Bacteria.Chloroflexi.Chloroflexi.Chloroflexales.Oscillochloridaceae.Oscillochloris	1.09402			-
Bacteria.Tenericutes.Mollicutes.RF39	2.17471			-
Bacteria.Acidobacteria.Acidobacteria_6.iii1_15	3.02122			-
Bacteria.Cyanobacteria.4C0d_2.YS2	1.96234			-
Bacteria.Proteobacteria.Betaproteobacteria.Burkholderiales.Oxalobacteraceae.Herbaspirillum	2.23835			-
Bacteria.Tenericutes.Mollicutes.Acholeplasmatales.Acholeplasmataceae	0.677553			-
Bacteria.Bacteroidetes.Sphingobacteriia.Sphingobacteriales.Sphingobacteriaceae	3.2106			-
Bacteria.Actinobacteria.Actinobacteria.Actinomycetales.Micromonosporaceae.Solwaraspora	2.74833			-
Bacteria.Firmicutes.Bacilli.Bacillales.Planococcaceae.Ureibacillus	1.37652			-
Bacteria.Chloroflexi.Ktedonobacteria.Thermogemmatisporales	2.58027			-
Bacteria.Proteobacteria.Betaproteobacteria.Gallionellales.Gallionellaceae.Gallionella	1.38461			-
Bacteria.Proteobacteria.Epsilonproteobacteria.Campylobacterales.Helicobacteraceae.Wolinella	1.77294			-
Bacteria.Bacteroidetes.Bacteroidia.Bacteroidales.RF16	1.01824			-
Bacteria.Proteobacteria.Betaproteobacteria.Methylophilales	2.20983			-
Bacteria.Proteobacteria.Gammaproteobacteria.Xanthomonadales	4.13978			-
Bacteria.Bacteroidetes.Flavobacteriia.Flavobacteriales.Flavobacteriaceae.Salinimicrobium	0.593148			-
Bacteria.Actinobacteria.Actinobacteria.Actinomycetales.Nocardioidaceae.Propionicimonas	2.72598			-
Bacteria.Proteobacteria.Gammaproteobacteria.Enterobacteriales.Enterobacteriaceae.Morganella	1.86555			-
Bacteria.Firmicutes.Clostridia.Clostridiales.Lachnospiraceae.Roseburia	3.4364	C	3.98728	0.00458556
Bacteria.Proteobacteria.Alphaproteobacteria.Rhodobacterales.Rhodobacteraceae	4.13479			-
Bacteria.Proteobacteria.Gammaproteobacteria.Oceanospirillales	2.91574			-
Bacteria.Actinobacteria.Thermoleophilia.Solirubrobacterales	4.29062			-
Bacteria.Actinobacteria.Actinobacteria.Actinomycetales.Actinomycetaceae.Actinomyces	2.21662			-
Bacteria.Gemmatimonadetes.Gemmatimonadetes.Gemmatimonadales.Gemmatimonadaceae	1.41792			-
Bacteria.Proteobacteria.Betaproteobacteria.Gallionellales.Gallionellaceae	1.38461			-
Bacteria.Fusobacteria.Fusobacteriia.Fusobacteriales.Leptotrichiaceae	1.82424			-
Bacteria.Planctomycetes.Planctomycetia.Gemmatales.Isosphaeraceae	3.4487			-
Bacteria.AD3	1.90789			-
Bacteria.Firmicutes.Clostridia.Clostridiales.Clostridiaceae.Thermoanaerobacterium	0.677553			-
Bacteria.Acidobacteria._Chloracidobacteria_.RB41	2.01678			-
Bacteria.Cyanobacteria.Synechococcophycideae.Synechococcales	2.3559			-
Bacteria.Proteobacteria.Alphaproteobacteria.Rhizobiales.Beijerinckiaceae	3.6702			-
Bacteria.Proteobacteria.Alphaproteobacteria	5.58214			-
Bacteria.Proteobacteria.Alphaproteobacteria.Rhodospirillales.Rhodospirillaceae	2.91996			-
Bacteria.Proteobacteria.Alphaproteobacteria.Rhizobiales.Hyphomicrobiaceae.Hyphomicrobium	2.58565			-
Bacteria.Verrucomicrobia._Pedosphaerae_	1.22322			-
Bacteria.Proteobacteria.Gammaproteobacteria.Alteromonadales.211ds20	1.14318			-
Bacteria.Chloroflexi.Anaerolineae.SBR1031	2.42277			-
Bacteria.Firmicutes.Bacilli.Lactobacillales.Streptococcaceae.Lactococcus	3.22026			-
Archaea.Euryarchaeota	1.24951			-
Bacteria.Proteobacteria.Alphaproteobacteria.Caulobacterales.Caulobacteraceae.Caulobacter	2.07769			-
Bacteria.Actinobacteria.Thermoleophilia.Gaiellales.Gaiellaceae	2.9767			-
Bacteria.Acidobacteria.Solibacteres.Solibacterales._Bryobacteraceae_	1.27961			-
Bacteria.Proteobacteria.Betaproteobacteria.Methylophilales.Methylophilaceae	2.20983			-
Bacteria.Proteobacteria.Deltaproteobacteria.Bdellovibrionales.Bacteriovoracaceae	1.72985			-
Bacteria.Proteobacteria.Betaproteobacteria.Burkholderiales.Alcaligenaceae.Rhodospirillum	1.90285			-
Bacteria.Proteobacteria.Betaproteobacteria	4.8383	C	4.49702	0.000325653
Bacteria.Cyanobacteria.Oscillatoriophycideae.Chroococcales.Xenococcaceae	2.58542			-
Bacteria.Armatimonadetes.Armatimonadia	1.33077			-
Bacteria.Cyanobacteria.Synechococcophycideae.Pseudanabaenales	2.36675			-
Bacteria.Actinobacteria.Actinobacteria.Actinomycetales.Microbacteriaceae.Cryocola	0.677553			-
Bacteria.Firmicutes.Clostridia.Clostridiales.Lachnospiraceae.Butyrivibrio	2.10283			-
Bacteria.Planctomycetes.Phycisphaerae.WD2101	2.97041			-
Bacteria.Bacteroidetes.Bacteroidia.Bacteroidales._Paraprevotellaceae_.CF231	0.558399			-
Bacteria.Proteobacteria.Alphaproteobacteria.Rhizobiales.Xanthobacteraceae.Labrys	1.41463			-
Archaea	1.24951			-
Bacteria.Proteobacteria.Betaproteobacteria.Ellin6067	1.27102			-
Bacteria.Firmicutes.Clostridia.Clostridiales.Veillonellaceae.Dialister	1.91143			-
Bacteria.Chloroflexi.Anaerolineae.SBR1031.A4b	2.36854			-
Bacteria.Proteobacteria.Deltaproteobacteria.Myxococcales.OM27	0.677553			-
Bacteria.Firmicutes.Clostridia.Clostridiales.Caldicoprobacteraceae	0.84215			-
Bacteria.Proteobacteria.Gammaproteobacteria.Alteromonadales._Chromatiaceae_	1.42053			-
Bacteria.Armatimonadetes	1.33077			-
Bacteria.Firmicutes	5.82776			-
Bacteria.Verrucomicrobia._Spartobacteria_._Chthoniobacterales_._Chthoniobacteraceae_	2.49269			-
Bacteria.Proteobacteria.Gammaproteobacteria.Chromatiales.Chromatiaceae	2.21775			-
Bacteria.Actinobacteria.Actinobacteria.Actinomycetales.Dermabacteraceae	2.85116			-
Bacteria.GAL15	0.60762			-
Bacteria.Actinobacteria.Thermoleophilia.Solirubrobacterales.Solirubrobacteraceae.Solirubrobacter	2.93872			-
Bacteria.Chloroflexi.S085	1.01824			-
Bacteria.Actinobacteria.Thermoleophilia.Solirubrobacterales.Conexibacteraceae.Conexibacter	1.49512			-
Bacteria.Firmicutes.Bacilli.Bacillales.Planococcaceae.Planococcus	0.60762			-
Bacteria.Cyanobacteria.Synechococcophycideae.Synechococcales.Synechococcaceae.Synechococcus	2.35288			-
Bacteria.Nitrospirae.Nitrospira.Nitrospirales.Nitrospiraceae	2.36085			-
Bacteria.Proteobacteria.Alphaproteobacteria.Caulobacterales	4.01587			-
Bacteria.Firmicutes.Clostridia.Clostridiales.Lachnospiraceae.Blautia	3.9329	C	3.66908	3.40777e-05
Bacteria.Bacteroidetes._Saprospirae_._Saprospirales_	2.76318			-
Bacteria.Proteobacteria.Deltaproteobacteria.Desulfobacterales.Desulfobulbaceae.Desulfobulbus	0.905727			-
Bacteria.Proteobacteria.Betaproteobacteria.Burkholderiales.Comamonadaceae.Simplicispira	1.18349			-
Bacteria.Firmicutes.Clostridia.Clostridiales.Lachnospiraceae	4.43338	C	4.09301	3.16745e-05
Bacteria.Bacteroidetes.Bacteroidia.Bacteroidales.Porphyromonadaceae.Parabacteroides	2.90265			-
Bacteria.Proteobacteria.Gammaproteobacteria.Alteromonadales	4.00585			-
Bacteria.Firmicutes.Clostridia.Thermoanaerobacterales.Thermodesulfobiaceae	1.90386			-
Bacteria.Fibrobacteres.Fibrobacteria.Fibrobacterales	0.677553			-
Bacteria.Proteobacteria.Gammaproteobacteria.Xanthomonadales.Sinobacteraceae	2.95587			-
Bacteria._Thermi_.Deinococci.Thermales	4.67698	C	4.33889	5.59547e-05
Bacteria.Proteobacteria.Gammaproteobacteria.Pasteurellales	2.98437			-
Bacteria.Firmicutes.Clostridia.Clostridiales.Ruminococcaceae.Ethanoligenens	1.07549			-
Bacteria.Firmicutes.Bacilli.Bacillales.Listeriaceae.Listeria	1.15467			-
Bacteria.Firmicutes.Clostridia.Clostridiales._Tissierellaceae_.Sporanaerobacter	1.65528			-
Bacteria.Proteobacteria.Betaproteobacteria.Burkholderiales.Alcaligenaceae.Tetrathiobacter	1.11215			-
Bacteria.Proteobacteria.Deltaproteobacteria.Myxococcales.Haliangiaceae	1.66041			-
Bacteria.Proteobacteria.Alphaproteobacteria.Rhodobacterales.Rhodobacteraceae.Amaricoccus	1.94924			-
Bacteria.Proteobacteria.Alphaproteobacteria.Rhodobacterales.Rhodobacteraceae.Haematobacter	0.905727			-
Bacteria.Bacteroidetes.Flavobacteriia	4.15831			-
Bacteria.Gemmatimonadetes.Gemmatimonadetes.C114	1.24009			-
Bacteria.Proteobacteria.Gammaproteobacteria.Oceanospirillales.Oleiphilaceae	2.54216			-
Bacteria.Proteobacteria.Alphaproteobacteria.Rhodobacterales.Rhodobacteraceae.Ruegeria	1.57312			-
Bacteria.Planctomycetes.Planctomycetia	3.45394			-
Bacteria.Actinobacteria.Actinobacteria.Actinomycetales.Actinomycetaceae	2.26413			-
Bacteria.Proteobacteria.Deltaproteobacteria.Myxococcales.Polyangiaceae	1.06863			-
Bacteria.Cyanobacteria.Synechococcophycideae	2.66239			-
Bacteria.Proteobacteria.Alphaproteobacteria.Rhizobiales.Methylocystaceae	2.12575			-
Bacteria.Proteobacteria.Alphaproteobacteria.Rhizobiales.Aurantimonadaceae	4.82043	B	4.56467	1.15289e-05
Bacteria.Deferribacteres.Deferribacteres	2.22469			-
Bacteria.Actinobacteria.Actinobacteria.Bifidobacteriales	4.44139	C	4.11603	2.16356e-05
Bacteria.Proteobacteria.Alphaproteobacteria.Rhizobiales.Beijerinckiaceae.Beijerinckia	1.27234			-
Bacteria.TM7.TM7_3.CW040.F16	1.84081			-
Bacteria.Proteobacteria.Deltaproteobacteria.Myxococcales.Myxococcaceae	1.31927			-
Bacteria.Bacteroidetes.Bacteroidia.Bacteroidales.Bacteroidaceae.BF311	0.677553			-
Bacteria.Bacteroidetes._Saprospirae_	2.76318			-
Bacteria.Proteobacteria.Betaproteobacteria.MWH_UniP1	1.6318			-
Bacteria.Proteobacteria.Alphaproteobacteria.Sphingomonadales.Sphingomonadaceae.Sandarakinorhabdus	2.04063			-
Bacteria.Actinobacteria.Coriobacteriia	3.89211	C	3.66908	9.41769e-05
Bacteria.Actinobacteria.Actinobacteria.Actinomycetales.Microbacteriaceae.Leifsonia	1.73042			-
Bacteria.Proteobacteria.Betaproteobacteria.Burkholderiales.Comamonadaceae.Brachymonas	4.56952			-
Bacteria.Actinobacteria.Actinobacteria.Actinomycetales.Geodermatophilaceae.Geodermatophilus	1.98136			-
Bacteria.Actinobacteria.Actinobacteria.Actinomycetales.Streptosporangiaceae	1.15467			-
Bacteria.Proteobacteria.Alphaproteobacteria.Rhizobiales.Phyllobacteriaceae.Defluvibacter	1.6318			-
Bacteria.Nitrospirae	2.68236			-
Bacteria.Firmicutes.Bacilli.Bacillales.Planococcaceae.Lysinibacillus	1.33077			-
Bacteria.Acidobacteria.RB25	0.853645			-
Bacteria.Actinobacteria.Actinobacteria.Actinomycetales.Micromonosporaceae.Virgisporangium	1.27961			-
Bacteria.Firmicutes.Bacilli.Lactobacillales.Carnobacteriaceae.Carnobacterium	1.87848			-
Bacteria.Bacteroidetes.Flavobacteriia.Flavobacteriales._Weeksellaceae_.Chryseobacterium	2.41879			-
Bacteria.Fusobacteria.Fusobacteriia.Fusobacteriales.Fusobacteriaceae.Cetobacterium	2.43996			-
Bacteria.Cyanobacteria.4C0d_2	1.96234			-
Bacteria.Synergistetes.Synergistia	2.09563			-
Bacteria.Bacteroidetes.Sphingobacteriia.Sphingobacteriales.Sphingobacteriaceae.Pedobacter	3.18981			-
Bacteria.Fusobacteria.Fusobacteriia.Fusobacteriales.Leptotrichiaceae.Leptotrichia	1.82424			-
Bacteria.Gemmatimonadetes	3.42473			-
Bacteria.Proteobacteria.Gammaproteobacteria.Enterobacteriales.Enterobacteriaceae.Enterobacter	1.68725			-
Bacteria.Proteobacteria.Alphaproteobacteria.Rhizobiales.Xanthobacteraceae	2.47729			-
Bacteria.Acidobacteria.iii1_8	2.41763			-
Bacteria.Proteobacteria.Betaproteobacteria.Burkholderiales.Alcaligenaceae.Castellaniella	1.33077			-
Bacteria.Proteobacteria.Deltaproteobacteria	3.25692			-
Bacteria.Bacteroidetes.Bacteroidia.Bacteroidales._Paraprevotellaceae_.Paraprevotella	1.59782			-
Bacteria.Firmicutes.Clostridia.Thermoanaerobacterales	1.90386			-
Bacteria.Proteobacteria.Gammaproteobacteria.Alteromonadales.Alteromonadaceae.Marinobacter	1.46578			-
Bacteria.Actinobacteria.Actinobacteria.Actinomycetales.Nocardioidaceae.Aeromicrobium	3.07161			-
Bacteria.Bacteroidetes._Saprospirae_._Saprospirales_.Saprospiraceae	2.07557			-
Bacteria.Chloroflexi.Chloroflexi.AKIW781	1.51658			-
Bacteria.Proteobacteria.Alphaproteobacteria.Rhizobiales.Bradyrhizobiaceae.Bradyrhizobium	2.0973			-
Bacteria.Actinobacteria.Actinobacteria.Actinomycetales.Microbacteriaceae.Salinibacterium	1.78694			-
Bacteria.Proteobacteria.Betaproteobacteria.Burkholderiales.Comamonadaceae.Limnobacter	1.07549			-
Bacteria.Firmicutes.Clostridia.Clostridiales.Syntrophomonadaceae	0.951701			-
Bacteria.Proteobacteria.Deltaproteobacteria.Syntrophobacterales.Syntrophaceae	0.905727			-
Bacteria.Proteobacteria.Deltaproteobacteria.Bdellovibrionales.Bdellovibrionaceae	2.03199			-
Bacteria.Proteobacteria.Gammaproteobacteria.Pseudomonadales.Moraxellaceae.Perlucidibaca	1.51071			-
Bacteria.Actinobacteria.Actinobacteria.Actinomycetales.Dermabacteraceae.Brachybacterium	2.84105			-
Bacteria.Synergistetes.Synergistia.Synergistales.Anaerobaculaceae	1.68725			-
Bacteria.Proteobacteria.Deltaproteobacteria.MBNT15	1.14318			-
Bacteria.Proteobacteria.Betaproteobacteria.Nitrosomonadales.Nitrosomonadaceae	1.30884			-
Bacteria.Proteobacteria.Alphaproteobacteria.Rhizobiales.Brucellaceae.Pseudochrobactrum	2.31638			-
Bacteria.Proteobacteria.Gammaproteobacteria.Pasteurellales.Pasteurellaceae.Aggregatibacter	2.50352			-
Bacteria.Proteobacteria.Alphaproteobacteria.Caulobacterales.Caulobacteraceae.Mycoplana	1.61742			-
Bacteria.Proteobacteria.Alphaproteobacteria.Rhizobiales.Rhizobiaceae.Kaistia	0.856873			-
Bacteria.Bacteroidetes.Cytophagia.Cytophagales	2.7906			-
Bacteria.Chloroflexi.Thermomicrobia.JG30_KF_CM45	2.73234			-
Bacteria.Firmicutes.Clostridia.Clostridiales.Clostridiaceae	3.39115			-
Bacteria.Bacteroidetes.Cytophagia.Cytophagales.Cytophagaceae	2.52391			-
Bacteria.Proteobacteria.Gammaproteobacteria.Enterobacteriales.Enterobacteriaceae.Pseudomonas	2.02385			-
Bacteria.Actinobacteria.Actinobacteria.Actinomycetales.Micromonosporaceae.Pilimelia	1.12267			-
Bacteria.Proteobacteria.Gammaproteobacteria.Methylococcales.Methylococcaceae	1.60697			-
Bacteria.Actinobacteria.Thermoleophilia.Gaiellales	2.99525			-
Bacteria.Proteobacteria.Alphaproteobacteria.Rhizobiales.Methylocystaceae.Methylosinus	1.41792			-
Bacteria.Chloroflexi.Anaerolineae.CFB_26	1.14318			-
Bacteria.Chloroflexi.TK10.B07_WMSP1	1.8147			-
Bacteria.Proteobacteria.Alphaproteobacteria.Rhizobiales.Bradyrhizobiaceae.Bosea	1.85117			-
Bacteria.Proteobacteria.Gammaproteobacteria.Alteromonadales.HTCC2188	0.853645			-
Bacteria.Firmicutes.Erysipelotrichi	4.07429	C	3.80923	3.01609e-05
Bacteria.Proteobacteria.Betaproteobacteria.Rhodocyclales.Rhodocyclaceae.Azovibrio	2.10985			-
Bacteria.Bacteroidetes.Bacteroidia.Bacteroidales._Paraprevotellaceae_._Prevotella_	3.0001			-
Bacteria.Firmicutes.Bacilli.Bacillales.Staphylococcaceae	4.75987			-
Bacteria.Proteobacteria.Alphaproteobacteria.Sphingomonadales.Sphingomonadaceae.Blastomonas	1.88473			-
Bacteria.Proteobacteria.Alphaproteobacteria.Rickettsiales.Pelagibacteraceae	1.4557			-
Bacteria.Proteobacteria.Betaproteobacteria.Methylophilales.Methylophilaceae.Methylotenera	2.19738			-
Bacteria.Proteobacteria.Betaproteobacteria.Rhodocyclales	3.28895			-
Bacteria.Actinobacteria.Actinobacteria.Bifidobacteriales.Bifidobacteriaceae.Bifidobacterium	4.42912	C	4.10499	4.26216e-05
Bacteria.Firmicutes.Bacilli.Lactobacillales.Carnobacteriaceae	2.71052			-
Bacteria.Proteobacteria.Gammaproteobacteria.Xanthomonadales.Xanthomonadaceae.Rhodanobacter	0.853645			-
Bacteria.Proteobacteria.Alphaproteobacteria.Rhodobacterales.Rhodobacteraceae.Thioclava	0.783711			-
Bacteria.Firmicutes.Bacilli.Lactobacillales.Aerococcaceae.Atopococcus	0.90865			-
Bacteria.Proteobacteria.Alphaproteobacteria.Rhizobiales.Hyphomicrobiaceae.Parvibaculum	1.52265			-
Bacteria.Firmicutes.Bacilli.Bacillales.Paenibacillaceae.Ammoniphilus	1.50995			-
Bacteria.Proteobacteria.Gammaproteobacteria	4.9879			-
Bacteria.Chloroflexi.Ellin6529	2.92296			-
Bacteria.Actinobacteria.Actinobacteria	5.49776	B	5.09138	4.92447e-05
Bacteria.Proteobacteria.Betaproteobacteria.Burkholderiales.Oxalobacteraceae.Ralstonia	3.27777			-
Bacteria.Actinobacteria.Actinobacteria.Actinomycetales.Cellulomonadaceae	3.31075			-
Bacteria.Spirochaetes.Spirochaetes	2.06872			-
Bacteria.Firmicutes.Bacilli.Bacillales._Exiguobacteraceae_	3.12837			-
Bacteria.Nitrospirae.Nitrospira.Nitrospirales.0319_6A21	2.40089			-
Bacteria.Armatimonadetes.Armatimonadia.Armatimonadales.Armatimonadaceae	1.33077			-
Bacteria.Acidobacteria.iii1_8.SJA_36	0.84215			-
Bacteria.Proteobacteria.Betaproteobacteria.Burkholderiales.Alcaligenaceae.Pusillimonas	2.29478			-
Bacteria.Actinobacteria.Actinobacteria.Actinomycetales.Micromonosporaceae.Actinoplanes	3.21783			-
Bacteria._Thermi_.Deinococci.Thermales.Thermaceae	4.67698	C	4.33889	5.59547e-05
Bacteria.Firmicutes.Clostridia.Clostridiales.Veillonellaceae.Selenomonas	2.53602			-
Bacteria.Actinobacteria.Actinobacteria.Actinomycetales.Promicromonosporaceae.Cellulosimicrobium	2.37858			-
Bacteria.Acidobacteria.Acidobacteria_6.CCU21	1.82943			-
Bacteria.Acidobacteria	3.46753			-
Bacteria.Proteobacteria.Alphaproteobacteria.Rhodospirillales.Acetobacteraceae.Roseomonas	2.4907			-
Bacteria.Chlorobi.OPB56	1.94103			-
Bacteria.Verrucomicrobia.Verrucomicrobiae.Verrucomicrobiales.Verrucomicrobiaceae.Akkermansia	2.68761			-
Bacteria.Proteobacteria.Gammaproteobacteria.Legionellales.Legionellaceae.Tatlockia	1.50349			-
Bacteria.Spirochaetes._Leptospirae_._Leptospirales_.Sediment_4	1.89573			-
Bacteria.Chloroflexi.Chloroflexi.Chloroflexales.Chloroflexaceae.Chloronema	2.58746			-
Bacteria.Firmicutes.Bacilli.Lactobacillales.Enterococcaceae.Vagococcus	1.01598			-
Bacteria.Acidobacteria._Chloracidobacteria_.PK29	0.706778			-
Bacteria.Armatimonadetes.Armatimonadia.Armatimonadales.Armatimonadaceae.CL0_1	1.33077			-
Bacteria.Firmicutes.Clostridia.Clostridiales.Symbiobacteriaceae	1.65506			-
Bacteria.Proteobacteria.Betaproteobacteria.Burkholderiales.Comamonadaceae.Alicycliphilus	0.978583			-
Bacteria.Actinobacteria.Actinobacteria.Actinomycetales.Actinosynnemataceae.Kibdelosporangium	1.71895			-
Bacteria.Proteobacteria.Betaproteobacteria.Burkholderiales.Burkholderiaceae.Salinispora	2.16991			-
Bacteria.Proteobacteria.Gammaproteobacteria.Oceanospirillales.Oceanospirillaceae	2.6216			-
Bacteria.Synergistetes.Synergistia.Synergistales	2.09563			-
Bacteria.TM6	1.69849			-
Bacteria.Firmicutes.Erysipelotrichi.Erysipelotrichales.Erysipelotrichaceae.Sharpea	1.6344			-
Bacteria.Cyanobacteria.Nostocophycideae.Nostocales.Nostocaceae.Cylindrospermopsis	1.71197			-
Bacteria.Actinobacteria.Actinobacteria.Actinomycetales.Nocardioidaceae.Marmoricola	3.53057			-
Bacteria.Proteobacteria.Deltaproteobacteria.Desulfobacterales	0.905727			-
Bacteria.Firmicutes.Clostridia.Clostridiales.Lachnospiraceae._Ruminococcus_	3.60319	C	3.92284	7.57613e-06
Bacteria.Actinobacteria.Thermoleophilia.Gaiellales.AK1AB1_02E	2.13504			-
Bacteria.TM6.SJA_4	1.64325			-
Bacteria.Verrucomicrobia._Pedosphaerae_._Pedosphaerales_._Pedosphaeraceae_.Pedosphaera	1.22322			-
Bacteria.Fusobacteria.Fusobacteriia	2.64275			-
Bacteria.Proteobacteria.Gammaproteobacteria.Xanthomonadales.Xanthomonadaceae.Thermomonas	3.73417			-
Bacteria.Planctomycetes.Planctomycetia.Gemmatales	3.45394			-
Bacteria.Actinobacteria.Actinobacteria.Actinomycetales.Nocardioidaceae.Kribbella	1.62417			-
Bacteria.Chloroflexi.Chloroflexi.Chloroflexales.Oscillochloridaceae	1.09402			-
Bacteria.Fibrobacteres.Fibrobacteria.Fibrobacterales.Fibrobacteraceae	0.677553			-
Bacteria.Actinobacteria.Actinobacteria.Actinomycetales.Yaniellaceae	2.07941			-
Bacteria.Proteobacteria.Alphaproteobacteria.Rhodospirillales.Rhodospirillaceae.Phaeospirillum	0.853645			-
Bacteria.Bacteroidetes.Flavobacteriia.Flavobacteriales.Cryomorphaceae	1.73677			-
Bacteria.Bacteroidetes._Rhodothermi_._Rhodothermales_	2.20808			-
Bacteria.Actinobacteria.Actinobacteria.Actinomycetales.Nocardioidaceae	4.4722			-
Bacteria.Bacteroidetes.Bacteroidia.Bacteroidales._Barnesiellaceae_.Barnesiella	1.37652			-
Bacteria.Proteobacteria.Alphaproteobacteria.Rhizobiales.Xanthobacteraceae.Azorhizobium	1.50358			-
Bacteria._Thermi_.Deinococci.Deinococcales.Trueperaceae	2.15499			-
Bacteria.Cyanobacteria.Oscillatoriophycideae.Chroococcales	2.62896			-
Bacteria.Tenericutes.Mollicutes.Mycoplasmatales.Mycoplasmataceae.Mycoplasma	1.64422			-
Bacteria.Thermotogae.Thermotogae.Thermotogales	1.26083			-
Bacteria.Firmicutes.Bacilli.Bacillales.Bacillaceae.Virgibacillus	1.16475			-
Bacteria.Actinobacteria.Coriobacteriia.Coriobacteriales.Coriobacteriaceae	3.89211	C	3.66908	9.41769e-05
Bacteria.Actinobacteria.Coriobacteriia.Coriobacteriales.Coriobacteriaceae.Collinsella	3.64504			-
Bacteria.Firmicutes.Erysipelotrichi.Erysipelotrichales.Erysipelotrichaceae.Coprobacillus	1.85464			-
Bacteria.Gemmatimonadetes.Gemmatimonadetes.Gemmatimonadales.Ellin5301	1.90071			-
Bacteria.Firmicutes.Clostridia.Clostridiales._Tissierellaceae_.Sedimentibacter	1.68864			-
Bacteria.Firmicutes.Bacilli.Turicibacterales.Turicibacteraceae.Turicibacter	2.81508			-
Bacteria.Proteobacteria.Alphaproteobacteria.Sphingomonadales.Sphingomonadaceae.Sandaracinobacter	2.10985			-
Bacteria.Chloroflexi.SAR202	1.06099			-
Bacteria.Proteobacteria.Alphaproteobacteria.Rhodospirillales.Rhodospirillaceae.Azospirillum	2.348			-
Bacteria.Firmicutes.Bacilli.Turicibacterales	2.81508			-
Bacteria.Proteobacteria.Betaproteobacteria.Burkholderiales.Comamonadaceae.Limnohabitans	1.7915			-
Bacteria.Bacteroidetes.Bacteroidia.Bacteroidales.p_2534_18B5	1.61485			-
Archaea.Euryarchaeota.Halobacteria.Halobacteriales.Halobacteriaceae.Halorubrum	1.24951			-
Bacteria.Chloroflexi.Ktedonobacteria.Thermogemmatisporales.Thermogemmatisporaceae	2.58027			-
Bacteria.Chloroflexi.TK10.AKYG885	1.2519			-
Bacteria.Actinobacteria.Actinobacteria.Actinomycetales.Thermomonosporaceae	1.41792			-
Bacteria.Verrucomicrobia.Verrucomicrobiae.Verrucomicrobiales.Verrucomicrobiaceae.Verrucomicrobium	1.42861			-
Bacteria.Bacteroidetes._Saprospirae_._Saprospirales_.Chitinophagaceae.Flavisolibacter	0.482856			-
Bacteria.Proteobacteria.Betaproteobacteria.Rhodocyclales.Rhodocyclaceae.Petrobacter	1.50841			-
Bacteria.Cyanobacteria	5.00411	A	4.84913	0.00041972
Bacteria.Proteobacteria.Gammaproteobacteria.Alteromonadales.Alteromonadaceae	2.46615			-
Bacteria.Proteobacteria.Deltaproteobacteria.Syntrophobacterales.Syntrophaceae.Desulfobacca	0.905727			-
Bacteria.Actinobacteria.Actinobacteria.Actinomycetales.Micrococcaceae.Kocuria	2.06845			-
Bacteria.Firmicutes.Clostridia.Clostridiales.Clostridiaceae.Proteiniclasticum	1.94113			-
Bacteria.TM7.SC3	0.783887			-
Bacteria.Actinobacteria.Actinobacteria.Actinomycetales.Beutenbergiaceae.Salana	2.56354			-
Bacteria.Actinobacteria.Acidimicrobiia.Acidimicrobiales.Microthrixaceae	1.84358			-
Bacteria.Firmicutes.OPB54	1.3452			-
Bacteria.Chloroflexi.Anaerolineae.Anaerolineales.Anaerolinaceae	1.16475			-
Bacteria.Proteobacteria.Alphaproteobacteria.Sphingomonadales.Sphingomonadaceae	4.17387			-
Bacteria.Actinobacteria.Actinobacteria.Actinomycetales.Kineosporiaceae.Quadrisphaera	4.23283	B	3.93866	5.12562e-05
Bacteria.Cyanobacteria.Chloroplast.Streptophyta	4.99975	A	4.85133	0.000249769
Bacteria.Actinobacteria.OPB41	2.23479			-
Bacteria.Actinobacteria.Actinobacteria.Actinomycetales.Intrasporangiaceae.Tetrasphaera	2.23479			-
Bacteria.Cyanobacteria.Synechococcophycideae.Synechococcales.Synechococcaceae.Prochlorococcus	1.68603			-
Bacteria.Proteobacteria.Alphaproteobacteria.Rhizobiales.Beijerinckiaceae.Chelatococcus	3.6664			-
Bacteria.Proteobacteria.Betaproteobacteria.Nitrosomonadales.Nitrosomonadaceae.Nitrosomonas	0.978583			-
Bacteria.Actinobacteria.Actinobacteria.Actinomycetales.Corynebacteriaceae.Corynebacterium	3.55564			-
Bacteria.Proteobacteria.Gammaproteobacteria.Enterobacteriales.Enterobacteriaceae.Erwinia	0.606857			-
Bacteria.Firmicutes.Bacilli.Bacillales.Alicyclobacillaceae.Alicyclobacillus	1.49047			-
Bacteria.Armatimonadetes.Armatimonadia.Armatimonadales	1.33077			-
Bacteria.Bacteroidetes.Flavobacteriia.Flavobacteriales.Flavobacteriaceae.Capnocytophaga	2.33056			-
Bacteria.Bacteroidetes.Flavobacteriia.Flavobacteriales.Flavobacteriaceae.Flavobacterium	3.56048			-
Bacteria.Proteobacteria.Gammaproteobacteria.Enterobacteriales.Enterobacteriaceae	4.59437			-
Bacteria.Actinobacteria.Actinobacteria.Actinomycetales.Actinosynnemataceae.Lechevalieria	1.22162			-
Bacteria.Acidobacteria.Holophagae.Holophagales	0.853645			-
Bacteria.Bacteroidetes.Bacteroidia.Bacteroidales	4.45535	C	4.16794	2.15078e-05
Bacteria.Verrucomicrobia.Verrucomicrobiae.Verrucomicrobiales.Verrucomicrobiaceae.Luteolibacter	1.53668			-
Bacteria.Proteobacteria.Alphaproteobacteria.Rhizobiales.Phyllobacteriaceae.Mesorhizobium	1.63527			-
Bacteria.Bacteroidetes.Bacteroidia.Bacteroidales.Rikenellaceae.Blvii28	0.978583			-
Bacteria.Chlamydiae	2.03242			-
Bacteria.Cyanobacteria.Synechococcophycideae.Synechococcales.Synechococcaceae	2.3559			-
Bacteria.Actinobacteria.Acidimicrobiia.Acidimicrobiales.koll13	0.84215			-
Bacteria.Proteobacteria.Gammaproteobacteria.Enterobacteriales.Enterobacteriaceae.Serratia	2.34314			-
Bacteria.Actinobacteria.Actinobacteria.Actinomycetales.Micrococcaceae.Citricoccus	1.43876			-
Bacteria.Thermotogae.Thermotogae.Thermotogales.Thermotogaceae	1.26083			-
Bacteria.Proteobacteria.Gammaproteobacteria.Aeromonadales.Succinivibrionaceae.Ruminobacter	2.05634			-
Bacteria.Proteobacteria.Deltaproteobacteria.Myxococcales.Myxococcaceae.Anaeromyxobacter	0.84215			-
Bacteria.Actinobacteria.Actinobacteria.Actinomycetales.Dermatophilaceae	2.18369			-
Bacteria.Cyanobacteria.Oscillatoriophycideae.Chroococcales.Xenococcaceae.Chroococcidiopsis	2.19052			-
Bacteria.Actinobacteria.Coriobacteriia.Coriobacteriales.Coriobacteriaceae.Olsenella	2.58901			-
Bacteria.Bacteroidetes.Bacteroidia.Bacteroidales.Marinilabiaceae	2.66638			-
Bacteria.Chloroflexi.Chloroflexi.Chloroflexales.Chloroflexaceae	2.58746			-
Archaea.Euryarchaeota.Halobacteria	1.24951			-
Bacteria.Proteobacteria.Alphaproteobacteria.Rickettsiales.mitochondria.Silene	3.26337			-
Bacteria.Actinobacteria.Actinobacteria.Actinomycetales.Jonesiaceae	1.95631			-
Bacteria.Proteobacteria.Gammaproteobacteria.Pasteurellales.Pasteurellaceae	2.98437			-
Bacteria.Proteobacteria.Alphaproteobacteria.Ellin329	1.86814			-
Bacteria.Firmicutes.Bacilli.Bacillales.Staphylococcaceae.Staphylococcus	4.74468			-
Bacteria.Firmicutes.Clostridia.Clostridiales._Mogibacteriaceae_.Anaerovorax	1.33077			-
Bacteria.Verrucomicrobia.Opitutae._Cerasicoccales_._Cerasicoccaceae_	1.49047			-
Bacteria.Firmicutes.Clostridia.Clostridiales.Peptococcaceae	2.06582			-
Bacteria.TM7.TM7_3.I025	1.90423			-
Bacteria.Actinobacteria.Rubrobacteria	2.43158			-
Bacteria.Firmicutes.Bacilli.Lactobacillales.Enterococcaceae	5.82142			-
Bacteria.Proteobacteria.Alphaproteobacteria.Rhizobiales.Bradyrhizobiaceae	3.45216			-
Bacteria.Firmicutes.Bacilli.Bacillales.Listeriaceae	1.15467			-
Bacteria.Proteobacteria.Alphaproteobacteria.Caulobacterales.Caulobacteraceae.Phenylobacterium	1.85577			-
Bacteria.Actinobacteria.Actinobacteria.Bifidobacteriales.Bifidobacteriaceae.Alloscardovia	1.87228			-
Bacteria.Actinobacteria.Actinobacteria.Actinomycetales.Micrococcaceae	3.74417	C	3.74274	0.00248505
Bacteria.Bacteroidetes.Bacteroidia.Bacteroidales._Paraprevotellaceae_	3.01696			-
Bacteria.Firmicutes.Clostridia.Clostridiales.Clostridiaceae.Sarcina	0.978583			-
Bacteria.Firmicutes.Clostridia.Clostridiales.Ruminococcaceae.Faecalibacterium	3.40399	C	3.80643	0.00320795
Bacteria.Proteobacteria.Betaproteobacteria.Neisseriales.Neisseriaceae.Chitinibacter	2.53241			-
Bacteria.Firmicutes.Erysipelotrichi.Erysipelotrichales.Erysipelotrichaceae.Bulleidia	0.593148			-
Bacteria.Proteobacteria.Epsilonproteobacteria.Campylobacterales	2.61673			-
Bacteria.Actinobacteria.Coriobacteriia.Coriobacteriales.Coriobacteriaceae.Coriobacterium	1.11378			-
Bacteria.Proteobacteria.Gammaproteobacteria.Oceanospirillales.Halomonadaceae.Halomonas	1.69739			-
Bacteria.Proteobacteria.Deltaproteobacteria.Spirobacillales	1.60152			-
Bacteria.Acidobacteria.Acidobacteria_6	3.08736			-
Bacteria.Actinobacteria.Actinobacteria.Actinomycetales.Microbacteriaceae.Agreia	0.677553			-
Bacteria.Acidobacteria.Sva0725.Sva0725	1.69549			-
Bacteria.Firmicutes.Bacilli.Lactobacillales.Lactobacillaceae.Pediococcus	2.1119			-
Bacteria.Firmicutes.Bacilli	5.82493			-
Bacteria.Firmicutes.Bacilli.Bacillales.Staphylococcaceae.Jeotgalicoccus	1.15467			-
Bacteria.Acidobacteria.Solibacteres.Solibacterales	2.93618			-
Bacteria.Actinobacteria.Actinobacteria.Actinomycetales.Brevibacteriaceae.Brevibacterium	2.09597			-
Bacteria.Verrucomicrobia.Opitutae.Puniceicoccales.Puniceicoccaceae.Coraliomargarita	0.677553			-
Bacteria.Proteobacteria.Alphaproteobacteria.Rhizobiales.Rhizobiaceae.Rhizobium	2.43631			-
Bacteria.Proteobacteria.Gammaproteobacteria.Enterobacteriales.Enterobacteriaceae.Sodalis	3.82281			-
Bacteria.Actinobacteria.Actinobacteria.Actinomycetales.Nocardioidaceae.Pimelobacter	1.85712			-
Bacteria.WS6.SC72	1.27961			-
Bacteria._Thermi_.Deinococci.Thermales.Thermaceae.Meiothermus	2.6021			-
Bacteria.Firmicutes.Clostridia.Clostridiales.Veillonellaceae.Veillonella	2.09941			-
Bacteria.Proteobacteria.Alphaproteobacteria.Sphingomonadales.Sphingomonadaceae.Novosphingobium	2.10858			-
Bacteria.Bacteroidetes.Bacteroidia.Bacteroidales.Prevotellaceae	3.58878	C	3.58437	0.000139583
Bacteria.Tenericutes	4.38777			-
Bacteria.Proteobacteria.Deltaproteobacteria.Myxococcales	2.6241			-
Bacteria.Actinobacteria.Actinobacteria.Actinomycetales.Geodermatophilaceae.Blastococcus	1.91161			-
Bacteria.Actinobacteria.Actinobacteria.Actinomycetales.Microbacteriaceae.Herbiconiux	3.00344			-
Bacteria.Proteobacteria.Alphaproteobacteria.Caulobacterales.Caulobacteraceae.Nitrobacteria	1.03849			-
Bacteria.Proteobacteria.Betaproteobacteria.Burkholderiales.Burkholderiaceae.Burkholderia	1.89057			-
Bacteria.Proteobacteria.Betaproteobacteria.Burkholderiales.Comamonadaceae.Ramlibacter	1.804			-
Bacteria.Actinobacteria.Actinobacteria.Actinomycetales.Microbacteriaceae.Limnoluna	0.978583			-
Bacteria.Actinobacteria.Thermoleophilia	4.30271	B	4.0148	7.13427e-05
Bacteria.Chloroflexi.Anaerolineae.H39	1.24009			-
Bacteria.Proteobacteria.Betaproteobacteria.Burkholderiales.Comamonadaceae.Comamonas	3.04526			-
Bacteria.Cyanobacteria.Nostocophycideae	1.71197			-
Bacteria.AD3.ABS_6	1.90789			-
Bacteria.Cyanobacteria.Chloroplast.Chlorophyta.Trebouxiophyceae	3.4756	B	3.83396	2.68121e-05
Bacteria.Actinobacteria.Actinobacteria.Actinomycetales.Nocardiopsaceae.Nocardiopsis	0.616898			-
Bacteria.Planctomycetes.Planctomycetia.Gemmatales.Isosphaeraceae.Nostocoida	1.32796			-
Bacteria.Proteobacteria.Deltaproteobacteria.Desulfovibrionales.Desulfovibrionaceae.Desulfovibrio	2.58156			-
Bacteria.GN02.BD1_5	0.978583			-
Bacteria.Proteobacteria.Betaproteobacteria.Neisseriales.Neisseriaceae.Neisseria	3.28098			-
Bacteria.Firmicutes.Clostridia.Clostridiales.Eubacteriaceae.Pseudoramibacter_Eubacterium	1.38421			-
Bacteria.Firmicutes.Bacilli.Bacillales.Paenibacillaceae.Saccharibacillus	1.4557			-
Bacteria.Verrucomicrobia.Opitutae.Opitutales.Opitutaceae	1.31608			-
Bacteria.Proteobacteria.Betaproteobacteria.Burkholderiales.Comamonadaceae.Pelomonas	2.36502			-
Bacteria.Proteobacteria.Betaproteobacteria.Rhodocyclales.Rhodocyclaceae.Sulfuritalea	1.4185			-
Bacteria.Gemmatimonadetes.Gemmatimonadetes.Gemmatimonadales.Gemmatimonadaceae.Gemmatimonas	1.41792			-
Bacteria.Cyanobacteria.Synechococcophycideae.Pseudanabaenales.Pseudanabaenaceae.Nodosilinea	1.54112			-
Bacteria.Proteobacteria.Alphaproteobacteria.Rhizobiales.Xanthobacteraceae.Xanthobacter	0.79011			-
Bacteria._Thermi_.Deinococci.Deinococcales.Deinococcaceae.Deinococcus	2.20383			-
Bacteria.Proteobacteria.Betaproteobacteria.Rhodocyclales.Rhodocyclaceae.K82	0.986271			-
Bacteria.Firmicutes.Bacilli.Lactobacillales.Enterococcaceae.Melissococcus	1.31786			-
Bacteria.Actinobacteria.Coriobacteriia.Coriobacteriales	3.89211	C	3.66908	9.41769e-05
Bacteria.Fibrobacteres.Fibrobacteria.258ds10	0.741836			-
Bacteria.Proteobacteria.Alphaproteobacteria.Rhodobacterales.Rhodobacteraceae.Anaerospora	1.38285			-
Bacteria._Thermi_	4.6774	C	4.33887	5.15861e-05
Bacteria.Firmicutes.Clostridia.SHA_98	1.49536			-
Bacteria.Acidobacteria._Chloracidobacteria_.RB41.Ellin6075	1.9152			-
Bacteria.Firmicutes.Clostridia.Clostridiales.Veillonellaceae.Megamonas	2.74603			-
Bacteria.Firmicutes.Bacilli.Gemellales	2.38558			-
Bacteria.Gemmatimonadetes.Gemmatimonadetes.Gemmatimonadales	2.32656			-
Bacteria.Actinobacteria.Rubrobacteria.Rubrobacterales	2.43158			-
Bacteria.Proteobacteria.Betaproteobacteria.Burkholderiales.Burkholderiaceae.Lautropia	1.80547			-
Bacteria.Planctomycetes.OM190.CL500_15	0.677553			-
Bacteria.Actinobacteria.Actinobacteria.Actinomycetales.Microbacteriaceae.Curtobacterium	2.60292			-
Bacteria.Proteobacteria.Betaproteobacteria.Burkholderiales.Oxalobacteraceae.Janthinobacterium	1.88002			-
Bacteria.Proteobacteria.Gammaproteobacteria.Xanthomonadales.Xanthomonadaceae.Silanimonas	1.3452			-
Bacteria.Bacteroidetes.Flavobacteriia.Flavobacteriales.Flavobacteriaceae.Pseudozobellia	0.84215			-
Bacteria.Actinobacteria.Coriobacteriia.Coriobacteriales.Coriobacteriaceae.Slackia	1.4852			-
Archaea.Euryarchaeota.Halobacteria.Halobacteriales	1.24951			-
Bacteria.Planctomycetes.Planctomycetia.B97	0.677553			-
Bacteria.Firmicutes.Clostridia.Clostridiales.Peptostreptococcaceae.Peptostreptococcus	1.6318			-
Bacteria.Actinobacteria.Actinobacteria.Bifidobacteriales.Bifidobacteriaceae.Gardnerella	1.77702			-
Bacteria.Proteobacteria.Betaproteobacteria.Rhodocyclales.Rhodocyclaceae.Dechloromonas	1.50779			-
Bacteria.Actinobacteria.Actinobacteria.Actinomycetales.Nocardiaceae	4.38132			-
Bacteria.Proteobacteria.Betaproteobacteria.Burkholderiales.Alcaligenaceae.Bordetella	1.65406			-
Bacteria.Proteobacteria.Gammaproteobacteria.Legionellales.Coxiellaceae	1.86017			-
Bacteria.Proteobacteria.Gammaproteobacteria.Pseudomonadales.Moraxellaceae.Alkanindiges	2.07678			-
Bacteria.Proteobacteria.Betaproteobacteria.Burkholderiales.Comamonadaceae.Rubrivivax	1.37652			-
Archaea.Euryarchaeota.Halobacteria.Halobacteriales.Halobacteriaceae	1.24951			-
Bacteria.Synergistetes.Synergistia.Synergistales.Dethiosulfovibrionaceae	1.73825			-
Bacteria.Bacteroidetes._Saprospirae_._Saprospirales_.Chitinophagaceae	2.76318			-
Bacteria.Bacteroidetes.Cytophagia	2.7906			-
Bacteria.Actinobacteria.Actinobacteria.Actinomycetales.Streptosporangiaceae.Nonomuraea	1.15467			-
Bacteria.Actinobacteria.Actinobacteria.Actinomycetales.Streptomycetaceae.Streptomyces	2.84353			-
Bacteria.Proteobacteria.Alphaproteobacteria.Caulobacterales.Caulobacteraceae.Asticcacaulis	0.757538			-
Bacteria.Actinobacteria.Actinobacteria.Actinomycetales.Pseudonocardiaceae.Pseudonocardia	4.82885			-
Bacteria.Chloroflexi.Anaerolineae.A31	2.28359			-
Bacteria.Proteobacteria.Alphaproteobacteria.Caulobacterales.Caulobacteraceae.Brevundimonas	3.43794			-
Bacteria.Cyanobacteria.Nostocophycideae.Nostocales.Nostocaceae	1.71197			-
Bacteria.Actinobacteria.Actinobacteria.Actinomycetales.Pseudonocardiaceae.Prauserella	1.8441			-
Bacteria.Actinobacteria.Actinobacteria.Actinomycetales.Jonesiaceae.Jonesia	1.92059			-
Bacteria.Proteobacteria.Deltaproteobacteria.Myxococcales.Polyangiaceae.Sorangium	0.677553			-
Bacteria.Proteobacteria.Alphaproteobacteria.Rhizobiales.Bartonellaceae	1.48493			-
Bacteria.Proteobacteria.Gammaproteobacteria.Xanthomonadales.Xanthomonadaceae.Stenotrophomonas	3.59609			-
Bacteria.Proteobacteria.Gammaproteobacteria._Marinicellales_._Marinicellaceae_	0.677553			-
Bacteria.Actinobacteria.Actinobacteria.Actinomycetales.Geodermatophilaceae.Actinotelluria	2.06876			-
Bacteria.Chloroflexi.Anaerolineae.SBR1031.SHA_31	1.01824			-
Bacteria.Firmicutes.Erysipelotrichi.Erysipelotrichales.Erysipelotrichaceae.Allobaculum	3.88157	C	3.75472	5.67252e-05
Bacteria.Proteobacteria.Alphaproteobacteria.Rhodospirillales	3.51302			-
Bacteria.Proteobacteria.Alphaproteobacteria.Rhodospirillales.Rhodospirillaceae.Inquilinus	1.07549			-
Bacteria.Cyanobacteria.Chloroplast.Chlorophyta.Chlamydomonadaceae.Acutodesmus	1.36227			-
Bacteria.Proteobacteria.Gammaproteobacteria.Chromatiales	2.21775			-
Bacteria.FBP	0.909481			-
Bacteria.Bacteroidetes.Sphingobacteriia.Sphingobacteriales	3.21888			-
Bacteria.Firmicutes.Bacilli.Bacillales.Staphylococcaceae.Macrococcus	3.29146			-
Bacteria.Proteobacteria.Deltaproteobacteria.MIZ46	1.47098			-
Bacteria.Firmicutes.Clostridia.Clostridiales.Lachnospiraceae.Catonella	2.41077			-
Bacteria.Verrucomicrobia.Opitutae.Opitutales.Opitutaceae.Opitutus	1.15467			-
Bacteria.Actinobacteria.Actinobacteria.Actinomycetales.Microbacteriaceae.Agrococcus	3.88884	B	3.86751	1.74119e-05
Bacteria._Thermi_.Deinococci.Deinococcales.Trueperaceae.B_42	1.52265			-
Bacteria.Firmicutes.Clostridia.Clostridiales.Lachnospiraceae.Clostridium	3.01334			-
Bacteria.Proteobacteria.Alphaproteobacteria.Rhizobiales.Hyphomicrobiaceae.Pedomicrobium	2.17208			-
Bacteria.TM6.SJA_4.YJF2_48	0.729635			-
Bacteria.Firmicutes.Bacilli.Bacillales	4.94428			-
Bacteria.Actinobacteria.Actinobacteria.Actinomycetales.Nocardioidaceae.Nocardioides	4.28807			-
Bacteria.Proteobacteria.Alphaproteobacteria.Sphingomonadales.Sphingomonadaceae.Sphingobium	2.25377			-
Bacteria.Actinobacteria.Acidimicrobiia	3.74209			-
Bacteria.Firmicutes.Clostridia.Clostridiales.Lachnospiraceae.Shuttleworthia	1.92059			-
Bacteria.Verrucomicrobia._Spartobacteria_._Chthoniobacterales_._Chthoniobacteraceae_.Ellin506	1.16046			-
Bacteria.Proteobacteria.Gammaproteobacteria.Pseudomonadales.Moraxellaceae.Enhydrobacter	3.80019			-
Bacteria.Proteobacteria.Gammaproteobacteria.Vibrionales.Vibrionaceae.Photobacterium	2.71778			-
Bacteria.Firmicutes.Bacilli.Lactobacillales.Leuconostocaceae.Weissella	5.56888			-
Bacteria.Verrucomicrobia.Opitutae.Opitutales	1.31608			-
Bacteria.Cyanobacteria.Chloroplast.Chlorophyta	3.48003	B	3.8241	0.000634326
Bacteria.Bacteroidetes.Flavobacteriia.Flavobacteriales	4.15831			-
Bacteria.Bacteroidetes.Cytophagia.Cytophagales.Cytophagaceae.Siphonobacter	1.22156			-
Bacteria.Actinobacteria.Actinobacteria.Actinomycetales.Propionibacteriaceae.Propionibacterium	2.99806			-
Bacteria.Actinobacteria.Actinobacteria.Actinomycetales.Promicromonosporaceae	2.41185			-
Bacteria.Firmicutes.Clostridia.Clostridiales._Tissierellaceae_.Parvimonas	1.26503			-
Bacteria.Proteobacteria.Betaproteobacteria.Burkholderiales.Alcaligenaceae.Achromobacter	1.16046			-
Bacteria.TM7.TM7_3.I025.Rs_045	1.90423			-
Bacteria.Spirochaetes.Spirochaetes.Spirochaetales.Spirochaetaceae	2.06872			-
Bacteria.Proteobacteria.Gammaproteobacteria.Legionellales.Coxiellaceae.Aquicella	0.949034			-
Bacteria.Bacteroidetes.Cytophagia.Cytophagales.Flammeovirgaceae	2.13995			-
Bacteria.Actinobacteria.Acidimicrobiia.Acidimicrobiales.Iamiaceae	1.64623			-
Bacteria.Bacteroidetes.Bacteroidia.Bacteroidales._Barnesiellaceae_	1.58064			-
Bacteria.Firmicutes.Clostridia.Clostridiales.Veillonellaceae.Phascolarctobacterium	2.58079			-
Bacteria.Proteobacteria.Alphaproteobacteria.BD7_3	0.677553			-
Bacteria.Planctomycetes.Planctomycetia.Gemmatales.Gemmataceae	2.19666			-
Bacteria.Firmicutes.Bacilli.Lactobacillales.Aerococcaceae.Aerococcus	1.75531			-
Bacteria.Firmicutes.Bacilli.Bacillales.Paenibacillaceae.Brevibacillus	0.936054			-
Bacteria.Actinobacteria.Coriobacteriia.Coriobacteriales.Coriobacteriaceae.Eggerthella	2.29226			-
Bacteria.Proteobacteria.Betaproteobacteria.Rhodocyclales.Rhodocyclaceae	3.28895			-
Bacteria.Spirochaetes._Leptospirae_._Leptospirales_	1.89573			-
Bacteria.Bacteroidetes._Rhodothermi_._Rhodothermales_._Balneolaceae_.KSA1	0.814996			-
Bacteria.Proteobacteria.Betaproteobacteria.Burkholderiales.Oxalobacteraceae.Cupriavidus	4.01179			-
Bacteria.Proteobacteria.Betaproteobacteria.Rhodocyclales.Rhodocyclaceae.Denitromonas	0.729635			-
Bacteria.Proteobacteria.Gammaproteobacteria.Enterobacteriales.Enterobacteriaceae.Shigella	3.44786			-
Bacteria.Proteobacteria.Betaproteobacteria.Rhodocyclales.Rhodocyclaceae.Azospira	1.53373			-
Bacteria.Firmicutes.Bacilli.Bacillales.Bacillaceae.Anaerobacillus	0.853645			-
Bacteria.Proteobacteria.Alphaproteobacteria.Rickettsiales	3.45897			-
Bacteria.Verrucomicrobia._Spartobacteria_._Chthoniobacterales_	2.49269			-
Bacteria.Proteobacteria.Gammaproteobacteria._Marinicellales_	0.677553			-
Bacteria.Proteobacteria.Deltaproteobacteria.Myxococcales.Myxococcaceae.Myxococcus	0.616898			-
Bacteria.Actinobacteria.Acidimicrobiia.Acidimicrobiales.C111.Ilumatobacter	1.01824			-
Bacteria.Fibrobacteres.Fibrobacteria.Fibrobacterales.Fibrobacteraceae.Fibrobacter	0.677553			-
Bacteria.Verrucomicrobia.Verrucomicrobiae	2.70903			-
Bacteria.Actinobacteria.Actinobacteria.Actinomycetales.Pseudonocardiaceae.Saccharopolyspora	2.1201			-
Bacteria.Actinobacteria.MB_A2_108.0319_7L14	2.68782			-
Bacteria.Actinobacteria.Actinobacteria.Actinomycetales.Cryptosporangiaceae.Cryptosporangium	1.87327			-
Bacteria.Actinobacteria.Actinobacteria.Actinomycetales.Propionibacteriaceae	3.2206			-
Bacteria.Chloroflexi.TK10	1.91975			-
Bacteria.Chloroflexi.TK17	1.56606			-
Bacteria.GN02	0.978583			-
Bacteria.Proteobacteria.Betaproteobacteria.Gallionellales	1.38461			-
Bacteria.Firmicutes.Erysipelotrichi.Erysipelotrichales.Erysipelotrichaceae.Catenibacterium	2.69929			-
Bacteria.Chlorobi	1.97431			-
Bacteria.Proteobacteria.Gammaproteobacteria.Pseudomonadales.Pseudomonadaceae.Pseudomonas	4.13857			-
Bacteria.Bacteroidetes.Bacteroidia	4.45535	C	4.16794	2.15078e-05
Bacteria.Proteobacteria.Epsilonproteobacteria.Campylobacterales.Campylobacteraceae.Sulfurospirillum	0.440805			-
Bacteria.Firmicutes.Bacilli.Bacillales.Thermoactinomycetaceae	2.44062			-
Bacteria.Proteobacteria.Gammaproteobacteria.Vibrionales.Vibrionaceae	2.77006			-
Bacteria.Actinobacteria.Actinobacteria.Actinomycetales.Actinopolysporaceae	1.14318			-
Bacteria.Chloroflexi.Gitt_GS_136	2.34724			-
Bacteria.Proteobacteria.Betaproteobacteria.Burkholderiales.Comamonadaceae.Schlegelella	2.90209			-
Bacteria.Firmicutes.Bacilli.Bacillales.Planococcaceae.Planomicrobium	3.3553			-
Bacteria.Firmicutes.Bacilli.Gemellales.Gemellaceae.Gemella	1.07549			-
Bacteria.Cyanobacteria.Chloroplast.Stramenopiles	2.87459			-
Bacteria.Chloroflexi.Ktedonobacteria.Elev_1554	1.26503			-
Bacteria.Firmicutes.Clostridia.Clostridiales.Lachnospiraceae.Ruminococcus	2.48107			-
Bacteria.Proteobacteria.Betaproteobacteria.Neisseriales	3.40564			-
Bacteria.Actinobacteria.Actinobacteria.Actinomycetales.Intrasporangiaceae.Kytococcus	1.25006			-
Bacteria.Firmicutes.Clostridia.Clostridiales.Ruminococcaceae.Subdoligranulum	2.43295			-
Bacteria.Firmicutes.Erysipelotrichi.Erysipelotrichales.Erysipelotrichaceae.Anaerorhabdus	2.73923			-
Bacteria.Firmicutes.Clostridia.Clostridiales.Dehalobacteriaceae.Dehalobacterium	1.74944			-
Bacteria.Bacteroidetes.Bacteroidia.Bacteroidales.Porphyromonadaceae.Tannerella	0.853645			-
Bacteria.Bacteroidetes.Cytophagia.Cytophagales.Cytophagaceae.Rudanella	1.94846			-
Bacteria.Firmicutes.Bacilli.Bacillales.Thermoactinomycetaceae.Thermoactinomyces	2.41753			-
Bacteria.Bacteroidetes.Bacteroidia.Bacteroidales._Odoribacteraceae_	2.60804			-
Bacteria.Actinobacteria.Actinobacteria.Actinomycetales.Micromonosporaceae.Couchioplanes	1.91808			-
Bacteria.Proteobacteria.Betaproteobacteria.Burkholderiales.Alcaligenaceae	3.07607			-
Bacteria.Bacteroidetes.Bacteroidia.Bacteroidales.Porphyromonadaceae.Macellibacteroides	1.01824			-
Bacteria.Proteobacteria.Gammaproteobacteria.Aeromonadales.Succinivibrionaceae.Succinivibrio	1.4557			-
Bacteria.Proteobacteria.Alphaproteobacteria.Rhizobiales.Hyphomicrobiaceae	3.45521			-
Bacteria.Firmicutes.Bacilli.Lactobacillales	5.82253			-
Bacteria.Actinobacteria.Actinobacteria.Actinomycetales.Pseudonocardiaceae.Actinomycetospora	3.50499			-
Bacteria.Firmicutes.Bacilli.Bacillales.Alicyclobacillaceae	1.49047			-
Bacteria.Bacteroidetes._Rhodothermi_._Rhodothermales_._Balneolaceae_	0.814996			-
Bacteria.Bacteroidetes.Flavobacteriia.Flavobacteriales._Weeksellaceae_.Cloacibacterium	3.99123			-
Bacteria.Firmicutes.Bacilli.Lactobacillales.Aerococcaceae.Alloiococcus	0.963269			-
Bacteria.Actinobacteria.Actinobacteria.Actinomycetales.Nakamurellaceae	3.63119			-
Bacteria.Proteobacteria.Gammaproteobacteria.Vibrionales.Vibrionaceae.Salinivibrio	1.69874			-
Bacteria.Acidobacteria.DA052.Ellin6513	2.09323			-
Bacteria.Chloroflexi.Chloroflexi._Roseiflexales_._Kouleothrixaceae_	1.27102			-
Bacteria.Proteobacteria.Gammaproteobacteria.Alteromonadales.Idiomarinaceae	1.22162			-
Bacteria.Actinobacteria.Actinobacteria.Actinomycetales.Microbacteriaceae.Agromyces	2.44144			-
Bacteria.WS3.PRR_12.Sediment_1.PRR_10	1.01824			-
Bacteria.Firmicutes.Bacilli.Lactobacillales.Carnobacteriaceae.Desemzia	1.22189			-
Bacteria.Cyanobacteria.Chloroplast	5.00267	A	4.84993	0.000231709
Bacteria.Actinobacteria.Thermoleophilia.Solirubrobacterales.Conexibacteraceae	2.0047			-
Bacteria.Acidobacteria.Holophagae	0.853645			-
Bacteria.Actinobacteria.Actinobacteria.Actinomycetales.Cryptosporangiaceae	1.87327			-
Bacteria.Actinobacteria.Actinobacteria.Actinomycetales.Kineosporiaceae	4.24437	B	3.94363	5.47688e-05
Bacteria.Chloroflexi.Anaerolineae.Anaerolineales	1.16475			-
Bacteria.TM7.TM7_3.EW055	3.13534	B	3.95356	0.000509815
Bacteria.Proteobacteria.Betaproteobacteria.Rhodocyclales.Rhodocyclaceae.KD1_23	0.834827			-
Bacteria.Gemmatimonadetes.Gemm_5	1.76622			-
Bacteria.Proteobacteria.Alphaproteobacteria.Caulobacterales.Caulobacteraceae.Arthrospira	0.683338			-
Bacteria.Gemmatimonadetes.Gemm_3	3.06069			-
Bacteria.Proteobacteria.Gammaproteobacteria.Xanthomonadales.Xanthomonadaceae.Xanthomonas	2.24039			-
Bacteria.Gemmatimonadetes.Gemm_1	2.98335			-
Bacteria.Chloroflexi	3.57983			-
Bacteria.Chloroflexi.Anaerolineae.SBR1031.oc28	1.14318			-
Bacteria.Actinobacteria.Actinobacteria.Actinomycetales.Dermabacteraceae.Helcobacillus	1.22496			-
Bacteria.Bacteroidetes.Bacteroidia.Bacteroidales.Rikenellaceae.Alistipes	2.78105			-
Bacteria.Proteobacteria.Betaproteobacteria.ASSO_13	1.27102			-
Bacteria.Firmicutes.Bacilli.Lactobacillales.Carnobacteriaceae.Isobaculum	0.530686			-
Bacteria.Firmicutes.Clostridia.Clostridiales.Veillonellaceae	3.25047			-
Bacteria.Proteobacteria.Gammaproteobacteria.HOC36	1.49794			-
Bacteria.Firmicutes.Clostridia.Clostridiales.Peptostreptococcaceae._Clostridium_	2.57242			-
Bacteria.Chlamydiae.Chlamydiia.Chlamydiales	2.03242			-
Bacteria.Chloroflexi.Ktedonobacteria.JG30_KF_AS9	1.86174			-
Bacteria.Bacteroidetes.Bacteroidia.Bacteroidales.Porphyromonadaceae.Porphyromonas	2.69052			-
Bacteria.Proteobacteria.Gammaproteobacteria.Alteromonadales._Chromatiaceae_.Alkalimonas	1.20968			-
Bacteria.Actinobacteria.Coriobacteriia.Coriobacteriales.Coriobacteriaceae.Atopobium	2.4094			-
Bacteria.Chloroflexi.Chloroflexi.Herpetosiphonales	0.677553			-
Bacteria.Fusobacteria	2.64275			-
Bacteria.Synergistetes.Synergistia.Synergistales.Anaerobaculaceae.Anaerobaculum	1.68725			-
Bacteria.Firmicutes.Clostridia	4.7365	C	4.37668	0.000133172
Bacteria.Actinobacteria.Actinobacteria.Actinomycetales.Cellulomonadaceae.Cellulomonas	3.16043			-
Bacteria.Firmicutes.Clostridia.Clostridiales.Lachnospiraceae.Coprococcus	3.23985	C	3.7123	0.00334882
Bacteria.Chloroflexi.Chloroflexi.Chloroflexales	2.63367			-
Bacteria.Proteobacteria.Deltaproteobacteria.Myxococcales.0319_6G20	1.2737			-
Bacteria.Proteobacteria.Gammaproteobacteria.Aeromonadales.Succinivibrionaceae	2.23291			-
Bacteria.Proteobacteria.Gammaproteobacteria.Aeromonadales.Aeromonadaceae.Aeromonas	2.94428			-
Bacteria.Proteobacteria.Gammaproteobacteria.Enterobacteriales.Enterobacteriaceae.Cronobacter	1.47			-
Bacteria.Proteobacteria.Gammaproteobacteria.Xanthomonadales.Xanthomonadaceae.Luteimonas	2.0776			-
Bacteria.Proteobacteria.Alphaproteobacteria.Rhodobacterales.Rhodobacteraceae.Rhodobacter	4.02984			-
Bacteria.Proteobacteria.Alphaproteobacteria.Rhizobiales.Phyllobacteriaceae.Phyllobacterium	3.29749			-
Bacteria.Bacteroidetes.Cytophagia.Cytophagales.Cyclobacteriaceae.Algoriphagus	2.27781			-
Bacteria.Synergistetes	2.09563			-
Bacteria.Firmicutes.Bacilli.Bacillales.Planococcaceae.Sporosarcina	2.06409			-
Bacteria.Synergistetes.Synergistia.Synergistales.Dethiosulfovibrionaceae.TG5	1.15467			-
Bacteria.Tenericutes.Mollicutes.Mycoplasmatales	1.64422			-
Bacteria.Firmicutes.Clostridia.Clostridiales.Clostridiaceae.Clostridium	3.28973			-
Bacteria.Proteobacteria.Gammaproteobacteria.Legionellales.Legionellaceae.Legionella	2.29193			-
Bacteria.Chloroflexi.Anaerolineae.SBR1031.SJA_101	0.828706			-
Bacteria.Proteobacteria.Gammaproteobacteria.Oceanospirillales.Oceanospirillaceae.Oceaniserpentilla	1.26723			-
Bacteria.Proteobacteria.Deltaproteobacteria.NB1_j	0.417056			-
Bacteria.Bacteroidetes.Cytophagia.Cytophagales.Cyclobacteriaceae	2.27781			-
Bacteria.Bacteroidetes._Saprospirae_._Saprospirales_.Chitinophagaceae.Sediminibacterium	1.52021			-
Bacteria.Tenericutes.Mollicutes.Mycoplasmatales.Mycoplasmataceae	1.64422			-
Bacteria.Proteobacteria.Alphaproteobacteria.Rhizobiales.Phyllobacteriaceae.Chelativorans	2.04838			-
Bacteria.Planctomycetes	3.45394			-
Bacteria.Actinobacteria.Actinobacteria.Actinomycetales.Gordoniaceae	2.74597			-
Bacteria.Firmicutes.Bacilli.Bacillales.Pasteuriaceae.Pasteuria	0.729635			-
Bacteria.Fibrobacteres.Fibrobacteria	0.741836			-
Bacteria.Verrucomicrobia._Pedosphaerae_._Pedosphaerales_	1.22322			-
Bacteria.Bacteroidetes.Cytophagia.Cytophagales.Cytophagaceae.Spirosoma	1.93637			-
Bacteria.Bacteroidetes.Bacteroidia.Bacteroidales._Odoribacteraceae_.Butyricimonas	1.07549			-
Bacteria.Acidobacteria._Chloracidobacteria_.DS_100	0.84215			-
Bacteria.Proteobacteria.Alphaproteobacteria.Rhizobiales.Hyphomicrobiaceae.Pannonibacter	3.16029			-
Bacteria.Proteobacteria.Gammaproteobacteria.Alteromonadales.Shewanellaceae.Shewanella	1.26503			-
Bacteria.Proteobacteria.Epsilonproteobacteria.Campylobacterales.Campylobacteraceae.Campylobacter	1.58064			-
Bacteria.Proteobacteria.Betaproteobacteria.Neisseriales.Neisseriaceae.Chitinilyticum	1.77103			-
Bacteria.Firmicutes.Bacilli.Lactobacillales.Enterococcaceae.Enterococcus	5.82059			-
Bacteria._Thermi_.Deinococci.Deinococcales	2.48113			-
Bacteria.Thermotogae.Thermotogae.Thermotogales.Thermotogaceae.S1	1.26083			-
Bacteria.Actinobacteria.Actinobacteria.Actinomycetales.Micrococcaceae.Rothia	2.67916			-
Bacteria.Cyanobacteria.Nostocophycideae.Nostocales.Nostocaceae.Dolichospermum	0.729635			-
Bacteria.Actinobacteria.Actinobacteria.Actinomycetales.Thermomonosporaceae.Actinomadura	1.41792			-
Bacteria.Acidobacteria.DA052	2.09323			-
Bacteria.Actinobacteria.Actinobacteria.Actinomycetales.Intrasporangiaceae.Phycicoccus	2.20676			-
Bacteria.Proteobacteria.Deltaproteobacteria.Bdellovibrionales.Bdellovibrionaceae.Bdellovibrio	2.03199			-
Bacteria.Synergistetes.Synergistia.Synergistales.Dethiosulfovibrionaceae.Aminobacterium	1.49047			-
Bacteria.Proteobacteria.Deltaproteobacteria.Desulfovibrionales.Desulfovibrionaceae.Lawsonia	1.71379			-
Bacteria.Firmicutes.Bacilli.Bacillales.Pasteuriaceae	0.729635			-
Bacteria.Bacteroidetes.Bacteroidia.Bacteroidales._Odoribacteraceae_.Odoribacter	2.5951			-
Bacteria.Proteobacteria.Betaproteobacteria.SC_I_84	2.03367			-
Bacteria.Firmicutes.Clostridia.Clostridiales.Peptostreptococcaceae.Filifactor	1.27961			-
Bacteria.Actinobacteria.Acidimicrobiia.Acidimicrobiales.EB1017	2.10985			-
Bacteria.Bacteroidetes.Sphingobacteriia	3.21888			-
Bacteria.Firmicutes.Bacilli.Lactobacillales.Leuconostocaceae.Leuconostoc	2.47042			-
Bacteria.Bacteroidetes.Bacteroidia.Bacteroidales.Porphyromonadaceae.Paludibacter	1.85172			-
Bacteria.Proteobacteria.Gammaproteobacteria.Alteromonadales.Idiomarinaceae.Idiomarina	1.22162			-
Bacteria.Proteobacteria.Gammaproteobacteria.Alteromonadales.125ds10	0.677553			-
Bacteria.Actinobacteria.Actinobacteria.Actinomycetales.Actinomycetaceae.Mobiluncus	1.27961			-
Bacteria.Bacteroidetes.Flavobacteriia.Flavobacteriales.Flavobacteriaceae.Polaribacter	1.32151			-
Bacteria.TM7.TM7_1	3.3518			-
Bacteria.Proteobacteria.Gammaproteobacteria.Thiotrichales.Piscirickettsiaceae	1.51237			-
Bacteria.Verrucomicrobia.Verrucomicrobiae.Verrucomicrobiales	2.70903			-
Bacteria.Deferribacteres.Deferribacteres.Deferribacterales.Deferribacteraceae.Mucispirillum	2.22469			-
Bacteria.Actinobacteria.Actinobacteria.Actinomycetales.Micromonosporaceae.Micromonospora	1.89316			-
Bacteria.Actinobacteria.Actinobacteria.Actinomycetales.Gordoniaceae.Gordonia	2.74597			-
Bacteria.Proteobacteria.Alphaproteobacteria.Rickettsiales.mitochondria	3.45774			-
Bacteria.Verrucomicrobia.Opitutae.Puniceicoccales	0.677553			-
Bacteria.Firmicutes.Bacilli.Gemellales.Gemellaceae	1.82368			-
Bacteria.Proteobacteria.Deltaproteobacteria.Desulfovibrionales.Desulfovibrionaceae.Bilophila	1.91031			-
Bacteria.Proteobacteria.Gammaproteobacteria.Aeromonadales.Aeromonadaceae	2.94428			-
Bacteria.Tenericutes.Mollicutes	4.38777			-
Bacteria.Proteobacteria.Betaproteobacteria.Burkholderiales.Oxalobacteraceae.Massilia	2.59315			-
Bacteria.Acidobacteria.Acidobacteriia.Acidobacteriales.Acidobacteriaceae	1.01824			-
Bacteria.Proteobacteria.Gammaproteobacteria.Alteromonadales.Shewanellaceae	1.26503			-
Bacteria.Proteobacteria.Alphaproteobacteria.Rhizobiales.Rhizobiaceae.Ensifer	1.37767			-
Bacteria.Firmicutes.Bacilli.Bacillales._Exiguobacteraceae_.Exiguobacterium	3.09507			-
Bacteria.Firmicutes.Bacilli.Bacillales.Sporolactobacillaceae	1.71895			-
Bacteria.Proteobacteria.Alphaproteobacteria.Rhizobiales.Xanthobacteraceae.Ancylobacter	1.44403			-
Bacteria.Proteobacteria.Betaproteobacteria.Burkholderiales	4.80732	C	4.4824	0.000209733
Bacteria.Cyanobacteria.Chloroplast.Chlorophyta.Trebouxiophyceae.Chloroidium	3.4756	B	3.84122	2.68121e-05
Bacteria.Firmicutes.Bacilli.Bacillales.Planococcaceae.Staphylococcus	3.00812			-
Bacteria.Proteobacteria.Betaproteobacteria.A21b	0.677553			-
Bacteria.Proteobacteria.Betaproteobacteria.Burkholderiales.Alcaligenaceae.Sutterella	2.50932			-
Bacteria.Acidobacteria.Acidobacteria_6.iii1_15.RB40	1.55686			-
Bacteria.WS3.PRR_12	1.18151			-
Bacteria.Firmicutes.Erysipelotrichi.Erysipelotrichales.Erysipelotrichaceae._Eubacterium_	3.21081			-
Bacteria.Proteobacteria.Gammaproteobacteria.Alteromonadales._Chromatiaceae_.Rheinheimera	1.38831			-
Bacteria.Proteobacteria.Betaproteobacteria.Burkholderiales.Comamonadaceae.Caldimonas	1.2054			-
Bacteria.Proteobacteria.Betaproteobacteria.Burkholderiales.Comamonadaceae.Hydrogenophaga	2.37995			-
Bacteria.Actinobacteria.Actinobacteria.Actinomycetales.Cellulomonadaceae.Demequina	1.90573			-
Bacteria.Bacteroidetes.Flavobacteriia.Flavobacteriales._Weeksellaceae_.Riemerella	1.56038			-
Bacteria.Chloroflexi.Ktedonobacteria	2.65625			-
Bacteria.Deferribacteres.Deferribacteres.Deferribacterales	2.22469			-
Bacteria.Bacteroidetes.Bacteroidia.Bacteroidales.Prevotellaceae.Prevotella	3.588	C	3.58858	0.000139583
Bacteria.Synergistetes.Synergistia.Synergistales.Dethiosulfovibrionaceae.HA73	0.978583			-
Bacteria.Thermotogae	1.26083			-
Bacteria.Actinobacteria.Actinobacteria.Actinomycetales.Streptomycetaceae	2.85289			-
Bacteria.Fusobacteria.Fusobacteriia.Fusobacteriales.Fusobacteriaceae.Fusobacterium	2.09781			-
Bacteria.Proteobacteria.Betaproteobacteria.Burkholderiales.Alcaligenaceae.Pigmentiphaga	0.759963			-
Bacteria.Firmicutes.Clostridia.Clostridiales.Lachnospiraceae.Epulopiscium	1.47098			-
Bacteria.Firmicutes.Clostridia.Clostridiales.Ruminococcaceae.Gemmiger	2.76359			-
Bacteria.Actinobacteria.Actinobacteria.Actinomycetales.Beutenbergiaceae	2.56354			-
Bacteria.Actinobacteria.Actinobacteria.Actinomycetales.Micrococcaceae.Nesterenkonia	2.03405			-
Bacteria.Proteobacteria.Alphaproteobacteria.Rhodospirillales.Rhodospirillaceae.Reyranella	2.58222			-
Bacteria.Fibrobacteres	1.62732			-
Bacteria.Firmicutes.Clostridia.Clostridiales.Veillonellaceae.Megasphaera	2.13173			-
Bacteria.Firmicutes.Erysipelotrichi.Erysipelotrichales.Erysipelotrichaceae.RFN20	1.79852			-
Bacteria.Bacteroidetes.Bacteroidia.Bacteroidales.Porphyromonadaceae	3.1526			-
Bacteria.Actinobacteria	5.53253	B	5.1153	5.44589e-05
Bacteria.Actinobacteria.Actinobacteria.Actinomycetales.Mycobacteriaceae.Mycobacterium	4.18544			-
Bacteria.Actinobacteria.Actinobacteria.Actinomycetales.Williamsiaceae	3.44604			-
Bacteria.Firmicutes.Clostridia.Clostridiales._Tissierellaceae_.Finegoldia	2.49142			-
Bacteria.Acidobacteria.iii1_8.DS_18	1.68154			-
Bacteria.Actinobacteria.Actinobacteria.Actinomycetales.Yaniellaceae.Yaniella	2.07941			-
Bacteria	5.99999			-
Bacteria.Firmicutes.Bacilli.Bacillales._Thermicanaceae_	1.20968			-
