# Supplementary material for: Gut Microbiota Analysis in Silkworms (Bombyx mori) Provides Insights into Identifying Key Bacterials for Inclusion in Artificial Diet Formulations
Source: Animals (Basel). 2024 Apr 23;14(9):1261. doi: 10.3390/ani14091261 (PMC11083763; doi:10.3390/ani14091261)
Supplement: Supplementary file 1 [file animals-14-01261-s001.zip › Supplement file S5.xlsx]

## Sheet: importance
feature	importance	abundant in group
[Ruminococcus]	0.0653451	SL
Weissella	0.0615829	SL
Lactobacillus	0.060459	SL
Nocardioides	0.0459475	ZS
Marmoricola	0.0448414	ZS
Blautia	0.0437214	SL
Pseudonocardia	0.0422137	ZS
Aurantimonas	0.041987	ZS
Bifidobacterium	0.0409124	SL
Patulibacter	0.0333659	ZS
Aeromicrobium	0.0311745	ZS
Allobaculum	0.0288732	SL
Thermus	0.027467	SL
Methylobacterium	0.0262551	ZS
Microbacterium	0.0252138	ZS
Rhodococcus	0.024138	ZS
Prevotella	0.0221767	SL
Sodalis	0.0201354	ZS
Agrococcus	0.0175261	ZS
Lactococcus	0.0151483	SL&SY
