# Supplementary material for: Gut Microbiota Analysis in Silkworms (Bombyx mori) Provides Insights into Identifying Key Bacterials for Inclusion in Artificial Diet Formulations
Source: Animals (Basel). 2024 Apr 23;14(9):1261. doi: 10.3390/ani14091261 (PMC11083763; doi:10.3390/ani14091261)
Supplement: Supplementary file 1 [file animals-14-01261-s001.zip › Supplement file S6.xlsx]

## Sheet: A_vs_C_fitFeatureModel
pathway	logFC	se	pvalues	adjPvalues
Ethylbenzene_degradation	1.338	0.3305	5.136e-05	0.009347
Photosynthesis	-0.987	0.3072	0.001314	0.1195
Insulin_signaling_pathway	-0.9453	0.3138	0.002594	0.1574
Streptomycin_biosynthesis	-0.6183	0.2241	0.005795	0.1646
Oxidative_phosphorylation	-0.6264	0.2311	0.006713	0.1646
Biosynthesis_of_unsaturated_fatty_acids	-0.3223	0.1242	0.009486	0.1646
Chlorocyclohexane_and_chlorobenzene_degradation	-0.6621	0.2568	0.009917	0.1646
RNA_polymerase	-0.697	0.275	0.01127	0.1646
Selenocompound_metabolism	-0.5223	0.2085	0.01225	0.1646
Cyanoamino_acid_metabolism	-0.5818	0.2329	0.01247	0.1646
Arginine_and_proline_metabolism	-0.488	0.1955	0.01255	0.1646
Inositol_phosphate_metabolism	-0.4783	0.1941	0.01374	0.1646
Lipoic_acid_metabolism	-1.124	0.457	0.01395	0.1646
Biosynthesis_of_vancomycin_group_antibiotics	-1.108	0.4514	0.0141	0.1646
Phagosome	2.253	0.9218	0.0145	0.1646
Arachidonic_acid_metabolism	3.191	1.322	0.01582	0.1646
Ribosome_biogenesis_in_eukaryotes	-0.6395	0.2653	0.01592	0.1646
Sulfur_relay_system	-0.5643	0.2362	0.0169	0.1646
Glutathione_metabolism	-0.4216	0.1769	0.01719	0.1646
ABC_transporters	-0.672	0.2917	0.02125	0.1824
Methane_metabolism	-0.7001	0.3055	0.02193	0.1824
Vibrio_cholerae_pathogenic_cycle	-0.9362	0.4089	0.02205	0.1824
Carbon_fixation_in_photosynthetic_organisms	-0.6283	0.2799	0.0248	0.1951
Valine,leucine_and_isoleucine_biosynthesis	-0.6559	0.2962	0.02681	0.1951
Vitamin_B6_metabolism	-0.4129	0.1875	0.02764	0.1951
mRNA_surveillance_pathway	1.657	0.7591	0.02905	0.1951
Lysosome	1.018	0.4671	0.02925	0.1951
Alanine,aspartate_and_glutamate_metabolism	-0.6741	0.3117	0.03055	0.1951
Taurine_and_hypotaurine_metabolism	-0.6984	0.3239	0.03108	0.1951
Nitrogen_metabolism	-0.3967	0.1866	0.03349	0.198
Nicotinate_and_nicotinamide_metabolism	-0.4578	0.2176	0.03539	0.198
Styrene_degradation	-0.6198	0.2947	0.03546	0.198
Epithelial_cell_signaling_in_Helicobacter_pylori_infection	-0.7567	0.3679	0.03967	0.198
RNA_degradation	-0.7387	0.3593	0.03982	0.198
Sphingolipid_metabolism	1.821	0.8885	0.04038	0.198
beta-Lactam_resistance	1.754	0.8593	0.04125	0.198
Spliceosome	-1.906	0.9345	0.04139	0.198
Glycine,serine_and_threonine_metabolism	-0.5752	0.2831	0.04217	0.198
Cysteine_and_methionine_metabolism	-0.6707	0.3305	0.04244	0.198
Biosynthesis_of_ansamycins	-0.6641	0.3299	0.04412	0.2007
Protein_export	-0.7289	0.3658	0.04628	0.2054
Base_excision_repair	-0.8039	0.4101	0.04993	0.2097
Citrate_cycle_(TCA_cycle)	-0.3865	0.1983	0.05124	0.2097
Pantothenate_and_CoA_biosynthesis	-0.5774	0.2968	0.05174	0.2097
Amino_sugar_and_nucleotide_sugar_metabolism	-0.9381	0.4934	0.05725	0.2097
Starch_and_sucrose_metabolism	-0.7218	0.3812	0.05828	0.2097
Bacterial_invasion_of_epithelial_cells	1.926	1.023	0.05972	0.2097
Steroid_hormone_biosynthesis	1.478	0.7861	0.06016	0.2097
Sulfur_metabolism	-0.3507	0.1873	0.0611	0.2097
Nucleotide_excision_repair	-0.7025	0.3755	0.06134	0.2097
Phenylalanine,tyrosine_and_tryptophan_biosynthesis	-0.4193	0.2242	0.06146	0.2097
Linoleic_acid_metabolism	1.527	0.8182	0.06192	0.2097
Pyruvate_metabolism	-0.6543	0.3512	0.06244	0.2097
Peptidoglycan_biosynthesis	-0.8477	0.4592	0.06489	0.2097
Cell_cycle-Caulobacter	-0.6553	0.3573	0.06668	0.2097
Retinol_metabolism	0.7087	0.3875	0.06737	0.2097
One_carbon_pool_by_folate	-0.6191	0.3385	0.06738	0.2097
Thiamine_metabolism	-0.7822	0.4284	0.06786	0.2097
Parkinsons_disease	2.094	1.155	0.06985	0.2097
Pentose_phosphate_pathway	-0.7919	0.4386	0.07099	0.2097
Bisphenol_degradation	1.408	0.7816	0.07171	0.2097
Biotin_metabolism	-0.2249	0.1258	0.07388	0.2097
Fatty_acid_metabolism	0.3126	0.1751	0.07421	0.2097
Glycolysis/Gluconeogenesis	-0.8499	0.4789	0.07595	0.2097
Phosphonate_and_phosphinate_metabolism	-0.6073	0.3428	0.07642	0.2097
Tyrosine_metabolism	0.402	0.2274	0.07704	0.2097
Terpenoid_backbone_biosynthesis	-0.7907	0.448	0.0776	0.2097
Mismatch_repair	-0.7181	0.4086	0.07884	0.2097
Aminoacyl-tRNA_biosynthesis	-0.7196	0.4109	0.07988	0.2097
Fatty_acid_biosynthesis	-0.7337	0.42	0.08064	0.2097
Purine_metabolism	-0.697	0.4032	0.08388	0.2125
Ribosome	-0.755	0.437	0.08406	0.2125
Carbon_fixation_pathways_in_prokaryotes	-0.3312	0.1926	0.08552	0.2132
Aminobenzoate_degradation	-0.4911	0.2874	0.08746	0.2149
D-Alanine_metabolism	-0.7768	0.4569	0.08911	0.2149
Zeatin_biosynthesis	-0.7122	0.421	0.09068	0.2149
Two-component_system	-0.3684	0.2184	0.09174	0.2149
Fructose_and_mannose_metabolism	-0.9264	0.5525	0.09363	0.2149
beta-Alanine_metabolism	1.313	0.7857	0.09467	0.2149
D-Glutamine_and_D-glutamate_metabolism	-0.7151	0.4279	0.09468	0.2149
Pyrimidine_metabolism	-0.7199	0.432	0.09564	0.2149
Tropane,piperidine_and_pyridine_alkaloid_biosynthesis	1.305	0.7899	0.09855	0.2181
Homologous_recombination	-0.6689	0.4079	0.101	0.2181
Protein_digestion_and_absorption	1.247	0.7666	0.1037	0.2181
Protein_processing_in_endoplasmic_reticulum	1.466	0.9016	0.1039	0.2181
DNA_replication	-0.6981	0.4297	0.1042	0.2181
Lysine_degradation	0.3641	0.2243	0.1046	0.2181
Histidine_metabolism	1.319	0.8152	0.1058	0.2181
Drug_metabolism-other_enzymes	-0.7237	0.4493	0.1073	0.2181
Geraniol_degradation	1.192	0.7487	0.1114	0.2181
Butanoate_metabolism	-0.3064	0.1925	0.1116	0.2181
Limonene_and_pinene_degradation	1.178	0.7409	0.1117	0.2181
ECM-receptor_interaction	-1.609	1.012	0.1121	0.2181
RNA_transport	-0.9182	0.5788	0.1127	0.2181
Lysine_biosynthesis	-0.6587	0.4171	0.1142	0.2189
Glycerophospholipid_metabolism	-0.5688	0.3626	0.1168	0.2213
Amoebiasis	1.326	0.8508	0.1192	0.2237
Glycerolipid_metabolism	-0.7135	0.4635	0.1237	0.2298
N-Glycan_biosynthesis	1.29	0.8683	0.1373	0.2525
Plant-pathogen_interaction	-0.3746	0.2539	0.1402	0.2548
Ascorbate_and_aldarate_metabolism	-0.5531	0.3761	0.1414	0.2548
Dorso-ventral_axis_formation	-0.1292	0.08884	0.1459	0.2604
Propanoate_metabolism	-0.3627	0.2519	0.15	0.2651
Bacterial_secretion_system	-0.3578	0.2559	0.162	0.283
Biosynthesis_of_siderophore_group_nonribosomal_peptides	1.209	0.8671	0.1633	0.283
Flagellar_assembly	1.142	0.8322	0.1699	0.2897
Dioxin_degradation	-0.8624	0.6289	0.1703	0.2897
Renin-angiotensin_system	1.164	0.8568	0.1744	0.2939
Caprolactam_degradation	1.007	0.7444	0.1762	0.2942
Glycosaminoglycan_degradation	1.208	0.9008	0.1798	0.2975
Xylene_degradation	-0.7245	0.5545	0.1914	0.3119
Bacterial_chemotaxis	1.054	0.8082	0.1921	0.3119
Metabolism_of_xenobiotics_by_cytochrome_P450	0.5747	0.4421	0.1937	0.3119
Galactose_metabolism	-0.6889	0.5335	0.1966	0.3133
Shigellosis	0.2875	0.2247	0.2008	0.3133
Wnt_signaling_pathway	-0.039	0.03052	0.2013	0.3133
Basal_transcription_factors	0.2507	0.197	0.2032	0.3133
Penicillin_and_cephalosporin_biosynthesis	1.118	0.8797	0.2037	0.3133
Fluorobenzoate_degradation	0.974	0.7683	0.2049	0.3133
D-Arginine_and_D-ornithine_metabolism	1.046	0.849	0.2181	0.3307
Lipopolysaccharide_biosynthesis	1.031	0.8509	0.2257	0.3395
Peroxisome	-0.1671	0.1424	0.2405	0.3587
Neuroactive_ligand-receptor_interaction	1.867	1.663	0.2615	0.3859
Apoptosis	0.8868	0.7946	0.2644	0.3859
Synthesis_and_degradation_of_ketone_bodies	-0.337	0.3024	0.265	0.3859
Phosphotransferase_system_(PTS)	-1.209	1.098	0.271	0.3889
Various_types_of_N-glycan_biosynthesis	-0.05309	0.04827	0.2714	0.3889
Pentose_and_glucuronate_interconversions	-0.3783	0.3471	0.2758	0.3907
Glycosphingolipid_biosynthesis-lacto_and_neolacto_series	0.1225	0.1126	0.2769	0.3907
Butirosin_and_neomycin_biosynthesis	1.542	1.437	0.2833	0.3941
Polycyclic_aromatic_hydrocarbon_degradation	0.855	0.7975	0.2836	0.3941
C5-Branched_dibasic_acid_metabolism	-0.1939	0.1853	0.2953	0.4072
Nitrotoluene_degradation	0.9919	0.9748	0.3089	0.4226
Other_types_of_O-glycan_biosynthesis	0.05235	0.05195	0.3135	0.4226
Biosynthesis_of_12-,14-_and_16-membered_macrolides	0.1941	0.1928	0.3139	0.4226
Clavulanic_acid_biosynthesis	-0.1242	0.124	0.3162	0.4226
Endocytosis	-0.06218	0.06238	0.3189	0.4226
Naphthalene_degradation	-0.8996	0.9054	0.3204	0.4226
Amyotrophic_lateral_sclerosis_(ALS)	0.757	0.7679	0.3243	0.423
Glycosylphosphatidylinositol(GPI)-anchor_biosynthesis	0.0269	0.02735	0.3254	0.423
Photosynthesis-antenna_proteins	-1.659	1.716	0.3337	0.4307
African_trypanosomiasis	0.7925	0.8403	0.3456	0.4409
Sesquiterpenoid_biosynthesis	0.8803	0.9374	0.3476	0.4409
Proteasome	1.049	1.12	0.3488	0.4409
Valine,leucine_and_isoleucine_degradation	-0.1719	0.1852	0.3536	0.4438
Vibrio_cholerae_infection	1.438	1.571	0.36	0.4487
NOD-like_receptor_signaling_pathway	0.6522	0.7269	0.3696	0.4576
Chloroalkane_and_chloroalkene_degradation	-0.1975	0.2231	0.3759	0.4623
Pathogenic_Escherichia_coli_infection	0.2004	0.2412	0.4061	0.4947
Pathways_in_cancer	0.5962	0.7201	0.4077	0.4947
Porphyrin_and_chlorophyll_metabolism	0.4472	0.5445	0.4114	0.4958
Non-homologous_end-joining	0.6902	0.8628	0.4237	0.5074
Ubiquinone_and_other_terpenoid-quinone_biosynthesis	0.2389	0.303	0.4305	0.5121
Atrazine_degradation	0.7105	0.9239	0.4419	0.5222
Primary_bile_acid_biosynthesis	-0.7161	0.941	0.4467	0.5245
Phenylalanine_metabolism	0.1898	0.2654	0.4746	0.5537
Tryptophan_metabolism	-0.1076	0.1532	0.4823	0.5591
Betalain_biosynthesis	0.5571	0.8756	0.5246	0.6043
Tetracycline_biosynthesis	-0.4428	0.7503	0.5551	0.6354
Carotenoid_biosynthesis	0.5223	0.9379	0.5776	0.6558
Glyoxylate_and_dicarboxylate_metabolism	0.1066	0.1927	0.5801	0.6558
Toluene_degradation	-0.09118	0.1664	0.5838	0.6558
Riboflavin_metabolism	0.07285	0.1373	0.5957	0.6642
Staphylococcus_aureus_infection	-0.8343	1.584	0.5985	0.6642
Secondary_bile_acid_biosynthesis	-0.6356	1.305	0.6262	0.6907
Polyketide_sugar_unit_biosynthesis	0.1759	0.3655	0.6302	0.691
Isoflavonoid_biosynthesis	0.6898	1.46	0.6365	0.6936
Meiosis-yeast	0.426	0.9177	0.6425	0.6961
Other_glycan_degradation	-0.212	0.6383	0.7398	0.7967
Biosynthesis_of_type_II_polyketide_backbone	0.5442	1.867	0.7707	0.8238
Alzheimers_disease	-0.2667	0.9286	0.774	0.8238
Indole_alkaloid_biosynthesis	0.3144	1.13	0.7808	0.8262
Benzoate_degradation	0.04803	0.1913	0.8018	0.8435
Hypertrophic_cardiomyopathy_(HCM)	-0.1152	0.5459	0.8329	0.8712
Systemic_lupus_erythematosus	0.2107	1.165	0.8565	0.8907
Flavonoid_biosynthesis	-0.0938	1.024	0.927	0.9548
Folate_biosynthesis	-0.0132	0.1472	0.9286	0.9548
Biosynthesis_of_type_II_polyketide_products	-0.06821	1.015	0.9464	0.9677
Steroid_biosynthesis	-0.02979	1.104	0.9785	0.9949
Adherens_junction	0	0.001826	1	1
Circadian_rhythm-plant	0	0.001826	1	1
Vasopressin-regulated_water_reabsorption	0	0.001826	1	1

## Sheet: B_vs_C_fitFeatureModel
pathway	logFC	se	pvalues	adjPvalues
Meiosis-yeast	-1.539	0.316	1.109e-06	0.0001986
Bacterial_secretion_system	0.3666	0.07839	2.926e-06	0.0002619
Chlorocyclohexane_and_chlorobenzene_degradation	-0.5373	0.1382	0.0001011	0.005387
Flavonoid_biosynthesis	-1.446	0.376	0.0001204	0.005387
Sphingolipid_metabolism	0.8938	0.2485	0.0003224	0.01049
Non-homologous_end-joining	-1.088	0.3044	0.0003517	0.01049
Steroid_biosynthesis	-1.51	0.4596	0.001018	0.02532
Photosynthesis-antenna_proteins	-2.923	0.8977	0.001132	0.02532
Atrazine_degradation	-0.8582	0.2749	0.001793	0.03567
Homologous_recombination	0.3756	0.1225	0.002165	0.03708
RNA_transport	1.028	0.3387	0.002402	0.03708
Secondary_bile_acid_biosynthesis	2.388	0.7895	0.002486	0.03708
Nitrotoluene_degradation	-1.02	0.3476	0.003344	0.04605
Systemic_lupus_erythematosus	-2.424	0.8512	0.004409	0.05047
One_carbon_pool_by_folate	0.2896	0.1019	0.004483	0.05047
Caprolactam_degradation	-0.7039	0.2489	0.00469	0.05047
Biosynthesis_of_unsaturated_fatty_acids	-0.2217	0.0786	0.004793	0.05047
Zeatin_biosynthesis	0.3943	0.1428	0.005763	0.05446
Limonene_and_pinene_degradation	-0.3649	0.1322	0.00578	0.05446
Vibrio_cholerae_pathogenic_cycle	0.5805	0.2122	0.006225	0.05498
Polycyclic_aromatic_hydrocarbon_degradation	-0.7881	0.2893	0.00645	0.05498
Pyrimidine_metabolism	0.3749	0.1411	0.007879	0.06411
Mismatch_repair	0.3389	0.1307	0.009531	0.07418
Lysine_biosynthesis	0.3184	0.1238	0.01014	0.07561
DNA_replication	0.3434	0.1344	0.01064	0.07616
Ribosome	0.3655	0.1457	0.01211	0.08253
Peptidoglycan_biosynthesis	0.3621	0.1449	0.01245	0.08253
Aminoacyl-tRNA_biosynthesis	0.3152	0.1289	0.01452	0.0928
Betalain_biosynthesis	-1.039	0.4329	0.01641	0.1013
Biotin_metabolism	0.1891	0.08216	0.02137	0.1244
Tetracycline_biosynthesis	1.939	0.8455	0.02184	0.1244
Other_glycan_degradation	0.8355	0.3655	0.02225	0.1244
D-Glutamine_and_D-glutamate_metabolism	0.3703	0.1629	0.02305	0.125
Primary_bile_acid_biosynthesis	1.088	0.4917	0.02693	0.1403
Tryptophan_metabolism	-0.2635	0.1199	0.02802	0.1403
Apoptosis	-0.6826	0.3111	0.02821	0.1403
Carotenoid_biosynthesis	-0.9169	0.4225	0.03001	0.1452
Protein_digestion_and_absorption	0.8407	0.3962	0.03384	0.1574
Ribosome_biogenesis_in_eukaryotes	0.2416	0.1146	0.03499	0.1574
Porphyrin_and_chlorophyll_metabolism	-0.2905	0.1379	0.03518	0.1574
Protein_export	0.2322	0.1136	0.04091	0.1743
RNA_degradation	0.2216	0.1092	0.04251	0.1743
Plant-pathogen_interaction	0.2533	0.1249	0.04265	0.1743
ABC_transporters	-0.2083	0.1028	0.04284	0.1743
Cell_cycle-Caulobacter	0.2109	0.1061	0.04699	0.1869
Purine_metabolism	0.2383	0.1288	0.06438	0.2492
Nicotinate_and_nicotinamide_metabolism	0.1539	0.08404	0.06709	0.2492
Dorso-ventral_axis_formation	-0.4911	0.2682	0.06713	0.2492
African_trypanosomiasis	-0.6748	0.3706	0.06865	0.2492
Folate_biosynthesis	0.1927	0.1063	0.06983	0.2492
Carbon_fixation_in_photosynthetic_organisms	0.1669	0.09259	0.07139	0.2492
Cysteine_and_methionine_metabolism	0.1824	0.1023	0.07457	0.2492
Styrene_degradation	-0.529	0.2976	0.07545	0.2492
Taurine_and_hypotaurine_metabolism	0.158	0.08889	0.07556	0.2492
Phenylalanine,tyrosine_and_tryptophan_biosynthesis	0.1588	0.08964	0.07656	0.2492
Nitrogen_metabolism	0.1394	0.08019	0.0822	0.2628
Thiamine_metabolism	0.2563	0.1505	0.08858	0.2782
Aminobenzoate_degradation	-0.3376	0.1998	0.0911	0.2792
Vibrio_cholerae_infection	2.243	1.331	0.09203	0.2792
Bacterial_chemotaxis	-0.4688	0.2828	0.09739	0.2896
Terpenoid_backbone_biosynthesis	0.2346	0.1432	0.1014	0.2896
Amino_sugar_and_nucleotide_sugar_metabolism	0.2607	0.1594	0.102	0.2896
Glyoxylate_and_dicarboxylate_metabolism	-0.2178	0.1339	0.1038	0.2896
Proteasome	-0.9244	0.5712	0.1056	0.2896
Glycerophospholipid_metabolism	0.1594	0.09962	0.1095	0.2896
Isoflavonoid_biosynthesis	-0.9707	0.608	0.1104	0.2896
Ubiquinone_and_other_terpenoid-quinone_biosynthesis	0.2218	0.1392	0.1112	0.2896
Spliceosome	-2.507	1.575	0.1115	0.2896
Bacterial_invasion_of_epithelial_cells	1.43	0.899	0.1116	0.2896
Alanine,aspartate_and_glutamate_metabolism	0.1485	0.09472	0.117	0.2965
Phosphotransferase_system_(PTS)	0.8567	0.5475	0.1176	0.2965
Other_types_of_O-glycan_biosynthesis	0.337	0.2177	0.1216	0.3013
Xylene_degradation	0.5781	0.3747	0.1229	0.3013
beta-Lactam_resistance	0.9043	0.6026	0.1335	0.3203
Lysine_degradation	-0.1891	0.1262	0.1342	0.3203
Metabolism_of_xenobiotics_by_cytochrome_P450	-0.2474	0.1664	0.1371	0.323
Nucleotide_excision_repair	0.1831	0.1249	0.1427	0.3317
Glycerolipid_metabolism	0.2638	0.1844	0.1526	0.3494
Valine,leucine_and_isoleucine_degradation	-0.1479	0.1038	0.1542	0.3494
Drug_metabolism-other_enzymes	0.2048	0.1445	0.1564	0.3499
Biosynthesis_of_type_II_polyketide_backbone	-2.177	1.552	0.1607	0.3551
Galactose_metabolism	0.3483	0.2543	0.1708	0.3728
Riboflavin_metabolism	0.115	0.08446	0.1735	0.3741
Tyrosine_metabolism	0.1014	0.07535	0.1784	0.3802
Phenylalanine_metabolism	-0.2131	0.1634	0.1923	0.404
Basal_transcription_factors	0.8408	0.6475	0.1941	0.404
Fluorobenzoate_degradation	-0.4045	0.3157	0.2001	0.4051
Fatty_acid_biosynthesis	0.174	0.1359	0.2005	0.4051
Hypertrophic_cardiomyopathy_(HCM)	1.571	1.236	0.2036	0.4051
Cyanoamino_acid_metabolism	-0.1634	0.1285	0.2037	0.4051
Pyruvate_metabolism	0.1408	0.1121	0.2093	0.4116
Butirosin_and_neomycin_biosynthesis	-4.343	3.483	0.2124	0.4132
Staphylococcus_aureus_infection	1.288	1.064	0.226	0.4351
Peroxisome	-0.1364	0.1142	0.2321	0.4385
D-Arginine_and_D-ornithine_metabolism	-0.594	0.4978	0.2327	0.4385
Pantothenate_and_CoA_biosynthesis	0.1257	0.1074	0.2418	0.4509
Glycosaminoglycan_degradation	0.5163	0.4501	0.2513	0.4638
D-Alanine_metabolism	0.24	0.2104	0.254	0.464
Endocytosis	-1.033	0.92	0.2614	0.4726
Glycolysis/Gluconeogenesis	0.1761	0.1602	0.2718	0.4865
Pentose_phosphate_pathway	0.1854	0.1697	0.2745	0.4865
Toluene_degradation	-0.1191	0.1121	0.2879	0.5053
Dioxin_degradation	0.23	0.2252	0.307	0.5335
Inositol_phosphate_metabolism	-0.1294	0.1288	0.3149	0.5379
Geraniol_degradation	-0.2086	0.2079	0.3155	0.5379
Carbon_fixation_pathways_in_prokaryotes	0.08258	0.08294	0.3194	0.5394
Ethylbenzene_degradation	0.1626	0.1675	0.3314	0.5513
Fructose_and_mannose_metabolism	0.2258	0.2331	0.3326	0.5513
Biosynthesis_of_12-,14-_and_16-membered_macrolides	-0.6083	0.6368	0.3395	0.5575
Ascorbate_and_aldarate_metabolism	-0.2325	0.2485	0.3494	0.5686
Sulfur_metabolism	-0.1424	0.1544	0.3562	0.5744
Alzheimers_disease	2.21	2.441	0.3654	0.5817
Glutathione_metabolism	-0.09771	0.1084	0.3672	0.5817
Amyotrophic_lateral_sclerosis_(ALS)	1.655	1.988	0.4051	0.6245
Glycosylphosphatidylinositol(GPI)-anchor_biosynthesis	0.105	0.1264	0.4061	0.6245
Methane_metabolism	-0.07445	0.09042	0.4103	0.6245
Renin-angiotensin_system	-0.5625	0.6839	0.4108	0.6245
beta-Alanine_metabolism	-0.1251	0.1523	0.4117	0.6245
Fatty_acid_metabolism	-0.08679	0.1075	0.4195	0.6311
Penicillin_and_cephalosporin_biosynthesis	-0.2403	0.3046	0.4302	0.6393
Starch_and_sucrose_metabolism	0.1179	0.1501	0.4321	0.6393
Insulin_signaling_pathway	-0.1996	0.26	0.4427	0.6449
Butanoate_metabolism	-0.04848	0.06322	0.4431	0.6449
Steroid_hormone_biosynthesis	0.3011	0.3972	0.4484	0.6471
RNA_polymerase	0.06166	0.08196	0.4519	0.6471
Synthesis_and_degradation_of_ketone_bodies	-0.07252	0.0981	0.4597	0.6511
Protein_processing_in_endoplasmic_reticulum	0.1899	0.2582	0.4619	0.6511
Chloroalkane_and_chloroalkene_degradation	-0.08816	0.1217	0.4689	0.6558
Polyketide_sugar_unit_biosynthesis	0.08091	0.1156	0.4838	0.6713
Vasopressin-regulated_water_reabsorption	-0.02191	0.03226	0.4971	0.6778
Arachidonic_acid_metabolism	2.311	3.409	0.4978	0.6778
Flagellar_assembly	-0.2208	0.3273	0.4998	0.6778
Phosphonate_and_phosphinate_metabolism	0.1093	0.1663	0.5109	0.6876
Bisphenol_degradation	-0.1778	0.2764	0.5202	0.6946
Pentose_and_glucuronate_interconversions	0.1193	0.1885	0.5268	0.6946
Citrate_cycle_(TCA_cycle)	-0.06818	0.108	0.5277	0.6946
Linoleic_acid_metabolism	0.1939	0.3175	0.5416	0.7076
Sesquiterpenoid_biosynthesis	1.106	1.934	0.5676	0.7353
Epithelial_cell_signaling_in_Helicobacter_pylori_infection	0.08983	0.1585	0.571	0.7353
Lipopolysaccharide_biosynthesis	0.1646	0.296	0.5782	0.7392
Adherens_junction	-0.1217	0.2242	0.5872	0.7423
Biosynthesis_of_siderophore_group_nonribosomal_peptides	0.1853	0.3428	0.5889	0.7423
Amoebiasis	-0.2026	0.3989	0.6114	0.7653
Streptomycin_biosynthesis	-0.05034	0.102	0.6216	0.7727
Glycosphingolipid_biosynthesis-lacto_and_neolacto_series	-0.1962	0.4059	0.6288	0.7762
Benzoate_degradation	0.05903	0.1243	0.6347	0.7765
Vitamin_B6_metabolism	-0.04452	0.09569	0.6417	0.7765
Selenocompound_metabolism	-0.04015	0.08637	0.642	0.7765
Circadian_rhythm-plant	-0.06752	0.1489	0.6502	0.7811
Tropane,piperidine_and_pyridine_alkaloid_biosynthesis	-0.05908	0.1373	0.667	0.7959
C5-Branched_dibasic_acid_metabolism	0.06231	0.1469	0.6715	0.796
Propanoate_metabolism	0.03053	0.07412	0.6804	0.7997
Indole_alkaloid_biosynthesis	-0.8877	2.207	0.6875	0.7997
Neuroactive_ligand-receptor_interaction	0.502	1.25	0.688	0.7997
Valine,leucine_and_isoleucine_biosynthesis	0.03898	0.09973	0.6959	0.8036
Base_excision_repair	0.04293	0.1132	0.7044	0.8082
Lysosome	-0.2244	0.6327	0.7228	0.8241
Parkinsons_disease	-0.4657	1.376	0.735	0.8327
Arginine_and_proline_metabolism	-0.0296	0.09211	0.7479	0.842
Photosynthesis	0.04877	0.1609	0.7618	0.8496
NOD-like_receptor_signaling_pathway	-0.08039	0.2714	0.767	0.8496
Shigellosis	-0.2092	0.7118	0.7689	0.8496
Pathogenic_Escherichia_coli_infection	0.1942	0.7595	0.7981	0.8737
Oxidative_phosphorylation	0.01891	0.07734	0.8068	0.8737
Two-component_system	0.02508	0.1039	0.8093	0.8737
Glycine,serine_and_threonine_metabolism	-0.02727	0.1135	0.8102	0.8737
Biosynthesis_of_vancomycin_group_antibiotics	-0.053	0.2443	0.8283	0.8844
Histidine_metabolism	0.03441	0.1603	0.83	0.8844
Retinol_metabolism	0.1358	0.8958	0.8795	0.9316
Sulfur_relay_system	-0.02354	0.1705	0.8902	0.9373
mRNA_surveillance_pathway	-0.2063	1.597	0.8972	0.9392
Phagosome	-0.1799	1.601	0.9105	0.9476
N-Glycan_biosynthesis	-0.02867	0.316	0.9277	0.9599
Naphthalene_degradation	0.1246	2.298	0.9567	0.9842
Biosynthesis_of_ansamycins	-0.006726	0.1664	0.9678	0.9899
Lipoic_acid_metabolism	-0.002189	0.2206	0.9921	1
Clavulanic_acid_biosynthesis	0	0.008387	1	1
Various_types_of_N-glycan_biosynthesis	0	0.008387	1	1
Wnt_signaling_pathway	0	0.008387	1	1
Pathways_in_cancer	-0.5731	NA	NA	NA
Biosynthesis_of_type_II_polyketide_products	-2.64	NA	NA	NA
ECM-receptor_interaction	-5.186	NA	NA	NA
